# Supplementary material for: Analysis of bottleneck technology identification and development characteristics in the electronic manufacturing industry
Source: PLoS One. 2024 Dec 19;19(12):e0310176. doi: 10.1371/journal.pone.0310176 (PMC11658525; doi:10.1371/journal.pone.0310176)
Supplement: S1 Table — (XLSX) [file pone.0310176.s001.xlsx]

## Sheet: Sheet1
	ACER-C	ADEN-C	ADMI-C	ADNT-C	AGIL-C	AIRL-C	AIRP-C	ALLM-C	ALPS-C	AMPJ-C	ANLG-C	APMA-C	APPY-C	ARST-C	ASAE-C	ASEG-C	ASUS-C	ATLP-C	AUOP-C	AVAG-C	AVLV-C	BADI-C	BBKO-C	BENQ-C	BLOO-C	BOEG-C	BOSE-C	BYDB-C	CANO-C	CASK-C	CETC-C	CHAV-C	CHJO-C	CIEN-C	CISC-C	CITL-C	CMED-C	COTN-C	CPTC-C	CRES-C	DAHE-C	DAHF-C	DAIL-C	DEEL-C	DENK-C	DGBU-C	DISC-C	DNIS-C	DNSA-C
ACER-C	1	-0.001	0.259	0.009	0.046	0.028	0.08	0.102	0.351	0.01	0.283	-0.045	0.589	0.078	0.015	-0.007	0.534	0.076	0.099	0.374	0.077	0.027	0.359	0.188	0.052	0.177	0.172	0.03	0.222	0.307	0.257	0.172	0.017	0.049	0.162	0.135	-0.002	0.093	0.547	0.255	-0.01	-0.011	0.076	0.193	0.052	-0.008	0.027	-0.002	0.2
ADEN-C	-0.001	1	0.061	0.071	0.198	0.068	0.209	0.198	0.033	-0.012	0.117	0.565	0.114	0.108	0.003	-0.015	0.025	0.076	-0.02	0.057	0.168	0.036	0.133	-0.008	0.057	0.001	0.023	0.019	0.037	0.172	0.14	-0.02	0.005	0.145	0.152	0.008	-0.007	-0.012	-0.017	0.012	0.481	0.003	-0.02	0.095	0	-0.017	0.048	0.034	0.027
ADMI-C	0.259	0.061	1	0.16	0.13	0.013	0.231	0.306	0.099	-0.033	0.213	0.065	0.412	0.31	-0.057	0.02	0.133	0.057	-0.021	0.348	0.268	0.057	0.275	0.012	0.002	0.038	0.065	0.001	0.156	0.442	0.444	0	-0.021	0.346	0.408	0.035	-0.017	-0.019	0.073	0.138	0.005	-0.006	-0.057	0.017	-0.025	-0.05	-0.014	0.025	0.017
ADNT-C	0.009	0.071	0.16	1	0.1	0.01	0.173	0.204	0.018	0.019	0.304	0.08	0.173	0.162	-0.039	0.006	0.039	0.052	-0.024	0.11	0.177	0.034	0.174	-0.003	-0.012	0.009	0.03	-0.002	0.078	0.234	0.2	-0.02	0.002	0.211	0.216	0.005	-0.005	-0.017	-0.002	0.054	0.014	-0.001	-0.033	0.023	-0.003	-0.005	0.01	0.035	0.029
AGIL-C	0.046	0.198	0.13	0.1	1	0.014	0.222	0.223	0.028	-0.02	0.151	0.152	0.186	0.176	-0.005	-0.016	0.031	0.051	-0.016	0.097	0.182	0.342	0.171	0.021	-0.009	0.034	0.037	0.002	0.158	0.278	0.285	-0.017	-0.006	0.225	0.242	0.004	-0.006	0.01	-0.004	0.016	0.074	0.001	0.076	0.032	-0.003	-0.038	-0.018	0.061	-0.007
AIRL-C	0.028	0.068	0.013	0.01	0.014	1	0.311	0.231	0.196	-0.025	0.169	0.097	0.034	0.007	0.174	-0.005	-0.011	0.149	-0.007	0.022	0.369	0.112	0.054	0.034	0.036	-0.008	0.048	0.464	0.076	0.056	0.041	-0.022	0	0.019	0.025	-0.003	-0.002	-0.011	-0.02	0.051	0.096	0.148	0.12	0.122	0.055	0.018	0.009	0.004	0.306
AIRP-C	0.08	0.209	0.231	0.173	0.222	0.311	1	0.497	0.107	-0.022	0.207	0.196	0.303	0.287	0.031	-0.009	0.069	0.349	-0.001	0.181	0.387	0.246	0.312	0.033	0.118	0.049	0.091	0.12	0.151	0.472	0.405	-0.011	0.043	0.381	0.402	0.056	-0.006	0	0.002	0.083	0.069	0.108	0.034	0.091	0.018	0.004	0.003	0.102	0.112
ALLM-C	0.102	0.198	0.306	0.204	0.223	0.231	0.497	1	0.162	0.025	0.359	0.191	0.459	0.429	-0.009	-0.02	0.136	0.157	-0.036	0.293	0.555	0.185	0.451	0.024	0.12	0.05	0.11	0.238	0.155	0.632	0.54	-0.025	0.008	0.522	0.582	0.083	-0.01	-0.012	0.009	0.112	0.502	0.116	0.036	0.32	0.069	-0.049	0.003	0.083	0.302
ALPS-C	0.351	0.033	0.099	0.018	0.028	0.196	0.107	0.162	1	-0.012	0.236	-0.022	0.351	0.052	0.106	-0.007	0.225	0.006	0.169	0.21	0.242	0.044	0.204	0.153	0.026	0.2	0.2	0.153	0.137	0.26	0.112	0.195	0.043	0.036	0.085	0.209	0.004	0.058	0.46	0.288	0.043	0.005	0.263	0.114	0.201	0.01	0.025	-0.01	0.358
AMPJ-C	0.01	-0.012	-0.033	0.019	-0.02	-0.025	-0.022	0.025	-0.012	1	-0.041	-0.046	-0.015	0.005	-0.027	0.008	0.02	-0.013	-0.018	-0.007	-0.027	-0.023	-0.014	0.015	-0.026	-0.017	-0.015	-0.015	-0.022	-0.022	-0.026	-0.003	-0.008	0.067	-0.01	0.027	-0.006	-0.013	0.041	0.021	-0.024	-0.008	-0.03	0.161	-0.001	-0.035	-0.02	-0.029	0.014
ANLG-C	0.283	0.117	0.213	0.304	0.151	0.169	0.207	0.359	0.236	-0.041	1	0.061	0.415	0.216	-0.003	0.098	0.226	0.037	-0.007	0.394	0.416	0.041	0.347	0.087	0.155	0.045	0.18	0.152	0.306	0.38	0.331	0.013	-0.002	0.269	0.326	0.073	-0.003	-0.025	0.096	0.226	0.055	-0.004	-0.004	0.335	0.127	0.1	0.017	0.008	0.148
APMA-C	-0.045	0.565	0.065	0.08	0.152	0.097	0.196	0.191	-0.022	-0.046	0.061	1	0.114	0.106	0.26	0.021	-0.023	0.103	0.058	0.032	0.131	0.115	0.128	-0.026	-0.026	0.073	-0.01	-0.012	0.046	0.215	0.195	0.012	0.06	0.169	0.162	0.01	-0.017	-0.014	-0.04	-0.067	0.3	0.03	0.1	-0.048	0.043	0.128	0.377	0.262	-0.013
APPY-C	0.589	0.114	0.412	0.173	0.186	0.034	0.303	0.459	0.351	-0.015	0.415	0.114	1	0.471	0.004	-0.008	0.692	0.086	0.061	0.69	0.408	0.147	0.846	0.087	-0.011	0.193	0.254	0.045	0.193	0.72	0.602	0.157	0.036	0.472	0.703	0.163	-0.011	0.014	0.311	0.25	0.016	0.003	0.09	0.03	0.067	0	0.03	0.048	0.192
ARST-C	0.078	0.108	0.31	0.162	0.176	0.007	0.287	0.429	0.052	0.005	0.216	0.106	0.471	1	-0.054	-0.018	0.213	0.082	-0.036	0.669	0.364	0.099	0.513	-0.008	-0.019	0.038	0.094	0.032	0.096	0.478	0.449	-0.016	-0.003	0.844	0.863	0.027	-0.009	-0.019	0.019	0.147	0.016	0.002	-0.032	0.01	-0.02	-0.045	-0.023	0.034	0.018
ASAE-C	0.015	0.003	-0.057	-0.039	-0.005	0.174	0.031	-0.009	0.106	-0.027	-0.003	0.26	0.004	-0.054	1	0.014	-0.014	-0.011	0.051	-0.013	0.06	0.331	-0.014	-0.021	0.118	0.059	-0.03	0.254	-0.028	-0.012	-0.024	0.036	0.062	-0.057	-0.059	0.048	-0.011	-0.014	0.021	-0.054	-0.006	-0.012	0.39	-0.021	0.193	0.08	0.076	0.001	0.075
ASEG-C	-0.007	-0.015	0.02	0.006	-0.016	-0.005	-0.009	-0.02	-0.007	0.008	0.098	0.021	-0.008	-0.018	0.014	1	0	-0.006	0.018	0.119	-0.02	-0.016	-0.006	-0.01	-0.021	-0.001	0.001	-0.014	-0.005	-0.016	-0.02	-0.004	-0.004	0.003	-0.014	0.018	-0.004	-0.009	-0.001	-0.022	-0.018	-0.007	0.003	0.009	0.016	0.018	0.073	-0.002	-0.007
ASUS-C	0.534	0.025	0.133	0.039	0.031	-0.011	0.069	0.136	0.225	0.02	0.226	-0.023	0.692	0.213	-0.014	0	1	0.034	0.017	0.531	0.112	0.015	0.72	0.027	0.029	0.073	0.127	0.008	0.048	0.268	0.185	0.074	-0.006	0.16	0.408	0.076	-0.009	-0.007	0.266	0.165	-0.011	-0.008	0.011	0.048	0.011	-0.026	0.005	-0.008	0.087
ATLP-C	0.076	0.076	0.057	0.052	0.051	0.149	0.349	0.157	0.006	-0.013	0.037	0.103	0.086	0.082	-0.011	-0.006	0.034	1	-0.006	0.032	0.097	0.049	0.091	-0.002	0.063	0.014	0.016	0.001	0.027	0.146	0.118	-0.008	0.02	0.112	0.114	0.01	-0.004	-0.005	-0.013	-0.004	0.028	0.002	0.015	0.208	-0.014	-0.001	0.02	0.096	0.244
AUOP-C	0.099	-0.02	-0.021	-0.024	-0.016	-0.007	-0.001	-0.036	0.169	-0.018	-0.007	0.058	0.061	-0.036	0.051	0.018	0.017	-0.006	1	-0.013	-0.025	-0.026	0.003	0.245	-0.032	0.877	-0.023	-0.023	0.001	0.021	-0.005	0.846	0.436	-0.026	-0.035	0.066	-0.008	0.082	0.097	-0.008	-0.022	-0.01	0.082	-0.019	0.003	0.294	0.023	0.043	0.014
AVAG-C	0.374	0.057	0.348	0.11	0.097	0.022	0.181	0.293	0.21	-0.007	0.394	0.032	0.69	0.669	-0.013	0.119	0.531	0.032	-0.013	1	0.265	0.049	0.638	0.009	-0.018	0.074	0.148	0.036	0.109	0.429	0.429	0.067	-0.021	0.564	0.685	0.111	-0.017	-0.026	0.154	0.258	-0.013	-0.007	0.018	0.023	0.043	-0.009	0.033	0.002	0.094
AVLV-C	0.077	0.168	0.268	0.177	0.182	0.369	0.387	0.555	0.242	-0.027	0.416	0.131	0.408	0.364	0.06	-0.02	0.112	0.097	-0.025	0.265	1	0.171	0.422	0.04	0.289	0.047	0.13	0.496	0.151	0.518	0.504	-0.023	0.005	0.431	0.493	0.01	-0.005	-0.01	-0.019	0.09	0.117	0.035	0.048	0.142	0.064	-0.039	-0.023	0.053	0.203
BADI-C	0.027	0.036	0.057	0.034	0.342	0.112	0.246	0.185	0.044	-0.023	0.041	0.115	0.147	0.099	0.331	-0.016	0.015	0.049	-0.026	0.049	0.171	1	0.135	-0.028	0.108	0.027	0.007	0.167	0.052	0.209	0.186	-0.002	-0.001	0.132	0.151	0.016	-0.014	-0.023	0.008	-0.025	-0.005	0.01	0.475	-0.028	0.091	-0.049	0.039	0.027	0
BBKO-C	0.359	0.133	0.275	0.174	0.171	0.054	0.312	0.451	0.204	-0.014	0.347	0.128	0.846	0.513	-0.014	-0.006	0.72	0.091	0.003	0.638	0.422	0.135	1	0.028	-0.021	0.109	0.176	0.059	0.114	0.602	0.503	0.067	0.018	0.508	0.735	0.103	-0.008	-0.01	0.127	0.142	0.025	0.008	0.029	-0.001	0.037	-0.009	0.02	0.048	0.105
BENQ-C	0.188	-0.008	0.012	-0.003	0.021	0.034	0.033	0.024	0.153	0.015	0.087	-0.026	0.087	-0.008	-0.021	-0.01	0.027	-0.002	0.245	0.009	0.04	-0.028	0.028	1	-0.024	0.256	0.036	-0.001	0.254	0.305	0.123	0.22	0.201	0.014	0.003	0.104	0.033	0.871	0.106	0.029	-0.004	-0.007	0.047	0.223	-0.014	0.016	-0.009	0.021	0.079
BLOO-C	0.052	0.057	0.002	-0.012	-0.009	0.036	0.118	0.12	0.026	-0.026	0.155	-0.026	-0.011	-0.019	0.118	-0.021	0.029	0.063	-0.032	-0.018	0.289	0.108	-0.021	-0.024	1	-0.034	0.002	0.282	-0.018	0.003	-0.016	-0.028	-0.025	-0.018	-0.017	-0.016	-0.005	-0.019	-0.021	-0.006	0.066	-0.009	0.042	0.298	0.034	-0.038	-0.016	-0.023	0.069
BOEG-C	0.177	0.001	0.038	0.009	0.034	-0.008	0.049	0.05	0.2	-0.017	0.045	0.073	0.193	0.038	0.059	-0.001	0.073	0.014	0.877	0.074	0.047	0.027	0.109	0.256	-0.034	1	0.009	-0.014	0.064	0.157	0.135	0.942	0.593	0.049	0.063	0.105	-0.008	0.064	0.143	0.032	-0.015	-0.006	0.098	-0.018	0.007	0.234	0.029	0.118	0.035
BOSE-C	0.172	0.023	0.065	0.03	0.037	0.048	0.091	0.11	0.2	-0.015	0.18	-0.01	0.254	0.094	-0.03	0.001	0.127	0.016	-0.023	0.148	0.13	0.007	0.176	0.036	0.002	0.009	1	0.016	0.095	0.208	0.13	0.001	-0.017	0.098	0.149	0.027	-0.003	-0.011	0.071	0.463	-0.006	-0.003	-0.013	-0.005	0.01	0.057	-0.016	-0.009	0.028
BYDB-C	0.03	0.019	0.001	-0.002	0.002	0.464	0.12	0.238	0.153	-0.015	0.152	-0.012	0.045	0.032	0.254	-0.014	0.008	0.001	-0.023	0.036	0.496	0.167	0.059	-0.001	0.282	-0.014	0.016	1	-0.007	0.043	0.043	-0.014	-0.017	0.032	0.044	-0.018	-0.006	-0.016	-0.014	0	0.099	0.008	0.16	0.148	0.139	-0.028	-0.013	-0.021	0.298
CANO-C	0.222	0.037	0.156	0.078	0.158	0.076	0.151	0.155	0.137	-0.022	0.306	0.046	0.193	0.096	-0.028	-0.005	0.048	0.027	0.001	0.109	0.151	0.052	0.114	0.254	-0.018	0.064	0.095	-0.007	1	0.345	0.357	0	-0.004	0.132	0.158	0.111	0.056	0.015	0.051	0.029	0.027	0	-0.034	0.029	-0.006	-0.035	-0.014	0.061	-0.013
CASK-C	0.307	0.172	0.442	0.234	0.278	0.056	0.472	0.632	0.26	-0.022	0.38	0.215	0.72	0.478	-0.012	-0.016	0.268	0.146	0.021	0.429	0.518	0.209	0.602	0.305	0.003	0.157	0.208	0.043	0.345	1	0.777	0.069	0.061	0.574	0.667	0.257	-0.001	0.244	0.153	0.182	0.106	0.018	0.081	0.089	0.044	-0.022	0.015	0.147	0.157
CETC-C	0.257	0.14	0.444	0.2	0.285	0.041	0.405	0.54	0.112	-0.026	0.331	0.195	0.602	0.449	-0.024	-0.02	0.185	0.118	-0.005	0.429	0.504	0.186	0.503	0.123	-0.016	0.135	0.13	0.043	0.357	0.777	1	0.031	0.019	0.533	0.625	0.055	-0.009	0.021	0.165	0.147	0.063	0.014	0.013	0.022	0.021	-0.009	0	0.125	0.166
CHAV-C	0.172	-0.02	0	-0.02	-0.017	-0.022	-0.011	-0.025	0.195	-0.003	0.013	0.012	0.157	-0.016	0.036	-0.004	0.074	-0.008	0.846	0.067	-0.023	-0.002	0.067	0.22	-0.028	0.942	0.001	-0.014	0	0.069	0.031	1	0.499	-0.03	-0.016	0.119	-0.008	0.035	0.14	0.034	-0.021	-0.009	0.093	-0.018	0.02	0.216	0.03	0.047	0.062
CHJO-C	0.017	0.005	-0.021	0.002	-0.006	0	0.043	0.008	0.043	-0.008	-0.002	0.06	0.036	-0.003	0.062	-0.004	-0.006	0.02	0.436	-0.021	0.005	-0.001	0.018	0.201	-0.025	0.593	-0.017	-0.017	-0.004	0.061	0.019	0.499	1	0.005	0.003	0.051	-0.008	0.036	-0.007	-0.031	-0.009	0.016	0.042	-0.023	-0.02	0.213	-0.004	0.243	-0.008
CIEN-C	0.049	0.145	0.346	0.211	0.225	0.019	0.381	0.522	0.036	0.067	0.269	0.169	0.472	0.844	-0.057	0.003	0.16	0.112	-0.026	0.564	0.431	0.132	0.508	0.014	-0.018	0.049	0.098	0.032	0.132	0.574	0.533	-0.03	0.005	1	0.834	0.039	-0.008	-0.011	0.007	0.144	0.037	0.005	-0.028	0.062	-0.013	-0.045	-0.025	0.055	0.011
CISC-C	0.162	0.152	0.408	0.216	0.242	0.025	0.402	0.582	0.085	-0.01	0.326	0.162	0.703	0.863	-0.059	-0.014	0.408	0.114	-0.035	0.685	0.493	0.151	0.735	0.003	-0.017	0.063	0.149	0.044	0.158	0.667	0.625	-0.016	0.003	0.834	1	0.041	-0.01	-0.016	0.021	0.205	0.029	0.006	-0.031	0.01	-0.015	-0.048	-0.025	0.061	0.031
CITL-C	0.135	0.008	0.035	0.005	0.004	-0.003	0.056	0.083	0.209	0.027	0.073	0.01	0.163	0.027	0.048	0.018	0.076	0.01	0.066	0.111	0.01	0.016	0.103	0.104	-0.016	0.105	0.027	-0.018	0.111	0.257	0.055	0.119	0.051	0.039	0.041	1	0.004	0.023	0.097	0.03	0.056	-0.003	0.113	0.03	0.044	0.006	0.142	0.114	0.123
CMED-C	-0.002	-0.007	-0.017	-0.005	-0.006	-0.002	-0.006	-0.01	0.004	-0.006	-0.003	-0.017	-0.011	-0.009	-0.011	-0.004	-0.009	-0.004	-0.008	-0.017	-0.005	-0.014	-0.008	0.033	-0.005	-0.008	-0.003	-0.006	0.056	-0.001	-0.009	-0.008	-0.008	-0.008	-0.01	0.004	1	-0.004	-0.006	-0.014	-0.006	-0.003	-0.016	-0.009	-0.011	-0.012	-0.008	-0.003	-0.011
COTN-C	0.093	-0.012	-0.019	-0.017	0.01	-0.011	0	-0.012	0.058	-0.013	-0.025	-0.014	0.014	-0.019	-0.014	-0.009	-0.007	-0.005	0.082	-0.026	-0.01	-0.023	-0.01	0.871	-0.019	0.064	-0.011	-0.016	0.015	0.244	0.021	0.035	0.036	-0.011	-0.016	0.023	-0.004	1	0.016	-0.016	-0.01	-0.005	0.047	0.21	-0.02	-0.018	-0.01	-0.005	0.026
CPTC-C	0.547	-0.017	0.073	-0.002	-0.004	-0.02	0.002	0.009	0.46	0.041	0.096	-0.04	0.311	0.019	0.021	-0.001	0.266	-0.013	0.097	0.154	-0.019	0.008	0.127	0.106	-0.021	0.143	0.071	-0.014	0.051	0.153	0.165	0.14	-0.007	0.007	0.021	0.097	-0.006	0.016	1	0.209	-0.021	-0.008	0.107	0.06	0.047	0.005	0.023	-0.013	0.284
CRES-C	0.255	0.012	0.138	0.054	0.016	0.051	0.083	0.112	0.288	0.021	0.226	-0.067	0.25	0.147	-0.054	-0.022	0.165	-0.004	-0.008	0.258	0.09	-0.025	0.142	0.029	-0.006	0.032	0.463	0	0.029	0.182	0.147	0.034	-0.031	0.144	0.205	0.03	-0.014	-0.016	0.209	1	-0.025	-0.009	-0.024	0.066	0.034	0.053	-0.023	-0.028	0.056
DAHE-C	-0.01	0.481	0.005	0.014	0.074	0.096	0.069	0.502	0.043	-0.024	0.055	0.3	0.016	0.016	-0.006	-0.018	-0.011	0.028	-0.022	-0.013	0.117	-0.005	0.025	-0.004	0.066	-0.015	-0.006	0.099	0.027	0.106	0.063	-0.021	-0.009	0.037	0.029	0.056	-0.006	-0.01	-0.021	-0.025	1	0.161	-0.029	0.216	0.025	-0.03	0.097	0.031	0.223
DAHF-C	-0.011	0.003	-0.006	-0.001	0.001	0.148	0.108	0.116	0.005	-0.008	-0.004	0.03	0.003	0.002	-0.012	-0.007	-0.008	0.002	-0.01	-0.007	0.035	0.01	0.008	-0.007	-0.009	-0.006	-0.003	0.008	0	0.018	0.014	-0.009	0.016	0.005	0.006	-0.003	-0.003	-0.005	-0.008	-0.009	0.161	1	-0.011	0.013	-0.014	-0.013	0.057	0.043	0.054
DAIL-C	0.076	-0.02	-0.057	-0.033	0.076	0.12	0.034	0.036	0.263	-0.03	-0.004	0.1	0.09	-0.032	0.39	0.003	0.011	0.015	0.082	0.018	0.048	0.475	0.029	0.047	0.042	0.098	-0.013	0.16	-0.034	0.081	0.013	0.093	0.042	-0.028	-0.031	0.113	-0.016	0.047	0.107	-0.024	-0.029	-0.011	1	-0.011	0.131	0.015	0.126	0.029	0.181
DEEL-C	0.193	0.095	0.017	0.023	0.032	0.122	0.091	0.32	0.114	0.161	0.335	-0.048	0.03	0.01	-0.021	0.009	0.048	0.208	-0.019	0.023	0.142	-0.028	-0.001	0.223	0.298	-0.018	-0.005	0.148	0.029	0.089	0.022	-0.018	-0.023	0.062	0.01	0.03	-0.009	0.21	0.06	0.066	0.216	0.013	-0.011	1	0.276	-0.044	-0.022	-0.027	0.257
DENK-C	0.052	0	-0.025	-0.003	-0.003	0.055	0.018	0.069	0.201	-0.001	0.127	0.043	0.067	-0.02	0.193	0.016	0.011	-0.014	0.003	0.043	0.064	0.091	0.037	-0.014	0.034	0.007	0.01	0.139	-0.006	0.044	0.021	0.02	-0.02	-0.013	-0.015	0.044	-0.011	-0.02	0.047	0.034	0.025	-0.014	0.131	0.276	1	0.03	0.026	-0.024	0.154
DGBU-C	-0.008	-0.017	-0.05	-0.005	-0.038	0.018	0.004	-0.049	0.01	-0.035	0.1	0.128	0	-0.045	0.08	0.018	-0.026	-0.001	0.294	-0.009	-0.039	-0.049	-0.009	0.016	-0.038	0.234	0.057	-0.028	-0.035	-0.022	-0.009	0.216	0.213	-0.045	-0.048	0.006	-0.012	-0.018	0.005	0.053	-0.03	-0.013	0.015	-0.044	0.03	1	0.007	0.012	-0.026
DISC-C	0.027	0.048	-0.014	0.01	-0.018	0.009	0.003	0.003	0.025	-0.02	0.017	0.377	0.03	-0.023	0.076	0.073	0.005	0.02	0.023	0.033	-0.023	0.039	0.02	-0.009	-0.016	0.029	-0.016	-0.013	-0.014	0.015	0	0.03	-0.004	-0.025	-0.025	0.142	-0.008	-0.01	0.023	-0.023	0.097	0.057	0.126	-0.022	0.026	0.007	1	0.216	0.071
DNIS-C	-0.002	0.034	0.025	0.035	0.061	0.004	0.102	0.083	-0.01	-0.029	0.008	0.262	0.048	0.034	0.001	-0.002	-0.008	0.096	0.043	0.002	0.053	0.027	0.048	0.021	-0.023	0.118	-0.009	-0.021	0.061	0.147	0.125	0.047	0.243	0.055	0.061	0.114	-0.003	-0.005	-0.013	-0.028	0.031	0.043	0.029	-0.027	-0.024	0.012	0.216	1	-0.004
DNSA-C	0.2	0.027	0.017	0.029	-0.007	0.306	0.112	0.302	0.358	0.014	0.148	-0.013	0.192	0.018	0.075	-0.007	0.087	0.244	0.014	0.094	0.203	0	0.105	0.079	0.069	0.035	0.028	0.298	-0.013	0.157	0.166	0.062	-0.008	0.011	0.031	0.123	-0.011	0.026	0.284	0.056	0.223	0.054	0.181	0.257	0.154	-0.026	0.071	-0.004	1
DUPO-C	-0.049	-0.021	-0.053	-0.026	0.051	-0.024	-0.023	-0.035	-0.042	-0.023	-0.067	-0.053	-0.044	-0.029	-0.044	-0.02	-0.034	-0.013	-0.032	-0.058	-0.027	0.303	-0.025	-0.034	-0.027	-0.034	-0.028	-0.024	-0.02	-0.033	-0.029	-0.026	-0.027	-0.032	-0.033	-0.033	-0.007	-0.018	-0.028	-0.046	-0.023	-0.008	-0.035	-0.041	-0.049	-0.038	-0.026	-0.029	-0.04
EAST-C	0.012	-0.02	-0.018	-0.026	0.012	0.019	0.012	-0.006	0.004	-0.026	-0.042	0.058	-0.003	-0.029	0.1	-0.016	-0.019	0.014	-0.003	-0.029	-0.01	0.213	-0.015	0.013	0.027	0.035	-0.021	-0.019	0.083	0.099	0.098	0.012	0.005	-0.026	-0.021	0.263	-0.009	-0.007	0.007	-0.015	-0.023	-0.006	0.272	-0.04	-0.017	-0.031	-0.017	0.132	-0.03
EBAR-C	-0.023	0.063	0.029	0.068	0.038	0.014	0.118	0.112	-0.013	-0.013	0.028	0.319	0.055	0.057	-0.014	0.004	-0.007	0.112	-0.019	0.015	0.077	0.046	0.066	-0.015	-0.011	-0.002	0.001	-0.009	0.021	0.109	0.096	-0.019	-0.002	0.083	0.085	0	-0.006	-0.014	-0.018	-0.025	0.045	0.033	0.05	-0.006	-0.013	-0.013	0.356	0.314	0.009
ELED-C	-0.047	-0.002	-0.081	-0.031	0.232	0.044	0.036	-0.012	0.046	-0.011	-0.017	0.127	-0.038	-0.055	0.319	0.054	-0.041	-0.007	0.049	-0.039	-0.015	0.363	-0.038	-0.027	0.026	0.035	-0.029	0.134	-0.024	-0.019	-0.049	0.04	-0.002	-0.052	-0.062	0.091	-0.012	-0.006	-0.009	-0.059	-0.023	-0.017	0.39	-0.004	0.154	0.017	0.133	0.003	0.005
EVON-C	-0.04	-0.016	-0.045	-0.02	0.389	0.07	0.043	-0.024	-0.03	-0.019	-0.043	-0.006	-0.033	-0.025	0.143	-0.017	-0.024	0.003	-0.025	-0.048	-0.023	0.681	-0.021	-0.028	0.071	-0.02	-0.021	0.049	-0.011	-0.025	-0.026	-0.016	-0.017	-0.026	-0.029	-0.018	-0.005	-0.015	-0.024	-0.037	-0.019	-0.007	0.299	-0.019	0.009	-0.03	-0.016	-0.02	-0.031
FIIC-C	0.448	0.091	0.443	0.132	0.183	0.037	0.314	0.428	0.096	0.05	0.253	0.077	0.532	0.391	-0.058	-0.023	0.32	0.08	-0.022	0.384	0.335	0.112	0.408	0.069	-0.01	0.07	0.104	0.015	0.227	0.51	0.535	0.022	-0.013	0.458	0.56	0.05	-0.007	-0.007	0.211	0.259	0.017	0.004	-0.034	0.176	0.015	-0.061	-0.013	0.049	0.094
FJIE-C	-0.038	0.023	-0.057	0.081	-0.036	0.051	0.008	0.049	-0.034	-0.009	0.184	0.137	-0.057	-0.038	0.089	0.081	-0.044	-0.003	0.076	-0.02	0.027	-0.022	-0.033	-0.042	0.082	-0.011	-0.037	0.037	-0.036	-0.042	-0.04	-0.032	0.024	-0.035	-0.042	0.013	-0.012	-0.029	-0.036	-0.061	0.014	-0.012	0.016	0.228	0.063	0.394	0.093	0.005	0.049
FORN-C	0.103	0.144	0.402	0.21	0.248	0.024	0.398	0.574	0.055	-0.022	0.302	0.166	0.609	0.809	-0.058	-0.021	0.235	0.112	-0.036	0.601	0.495	0.159	0.591	0.005	-0.015	0.062	0.13	0.046	0.169	0.644	0.632	-0.021	0.005	0.768	0.934	0.027	-0.009	-0.017	0.004	0.196	0.03	0.007	-0.036	-0.004	-0.016	-0.047	-0.028	0.066	0.027
FUIT-C	0.201	0.183	0.564	0.272	0.317	0.066	0.522	0.674	0.127	-0.02	0.381	0.237	0.709	0.581	-0.038	-0.016	0.295	0.146	-0.016	0.475	0.602	0.22	0.671	0.038	-0.004	0.106	0.169	0.056	0.284	0.841	0.795	0.001	0.02	0.696	0.81	0.063	-0.007	-0.007	0.031	0.154	0.071	0.016	-0.001	0.027	0.02	-0.03	-0.013	0.11	0.061
GDOP-C	0.359	0.122	0.281	0.163	0.167	0.035	0.293	0.436	0.217	-0.019	0.346	0.114	0.854	0.546	-0.018	-0.008	0.719	0.085	0.008	0.694	0.4	0.121	0.967	0.034	-0.013	0.116	0.177	0.052	0.131	0.604	0.516	0.078	0.016	0.517	0.742	0.111	-0.009	-0.006	0.132	0.143	0.023	0.005	0.03	0.003	0.036	-0.01	0.021	0.044	0.11
GENE-C	0.226	0.055	0.209	0.11	0.168	0.077	0.217	0.241	0.158	-0.021	0.35	0.076	0.274	0.165	-0.029	-0.005	0.077	0.046	0.004	0.159	0.222	0.075	0.191	0.256	-0.014	0.074	0.119	0	0.97	0.429	0.423	0.001	-0.002	0.216	0.257	0.118	0.057	0.01	0.06	0.045	0.025	0.001	-0.031	0.03	0.006	-0.036	-0.014	0.068	-0.005
GETA-C	0.699	0.08	0.373	0.117	0.17	0.084	0.287	0.372	0.183	0.101	0.308	0.073	0.608	0.298	-0.001	-0.002	0.426	0.059	-0.004	0.419	0.37	0.147	0.45	0.121	0.069	0.11	0.141	0.079	0.215	0.53	0.563	0.061	0.001	0.337	0.433	0.062	-0.011	0.013	0.457	0.224	0.014	0.008	0.02	0.135	0.029	-0.039	0.007	0.062	0.16
GLDS-C	0.381	0.032	0.096	0.037	0.047	0.089	0.173	0.27	0.287	-0.035	0.222	0.017	0.66	0.263	0.132	-0.019	0.641	0.034	0.405	0.523	0.315	0.129	0.64	0.133	0.12	0.519	0.125	0.282	0.053	0.359	0.294	0.504	0.297	0.218	0.405	0.127	-0.018	0.016	0.181	0.1	0.065	0.003	0.126	0.019	0.077	0.074	0.006	0.028	0.232
GLOW-C	-0.045	0.024	-0.042	-0.023	-0.014	0.028	0.029	-0.016	-0.04	-0.036	-0.012	0.423	-0.052	-0.046	0.142	0.015	-0.043	0.022	0.008	-0.035	-0.038	0.007	-0.038	-0.036	-0.012	-0.002	-0.04	-0.018	0.005	-0.025	0.002	-0.015	0.008	-0.022	-0.043	0.022	-0.012	-0.022	-0.025	-0.056	0	0.004	0.055	-0.047	0.041	0.126	0.362	0.106	-0.038
HIER-C	-0.007	0.012	0.004	0.008	0.033	0.181	0.149	0.053	0	-0.014	-0.002	-0.007	0.033	0.028	-0.029	-0.011	0.011	0.047	-0.018	0.007	0.047	-0.003	0.044	-0.016	-0.002	-0.01	0.001	-0.006	0.007	0.052	0.045	-0.014	-0.011	0.038	0.029	-0.008	-0.004	-0.009	-0.011	0.013	0.009	0.005	-0.021	-0.002	-0.023	-0.024	-0.013	-0.004	0.109
HIIE-C	0.105	0.131	0.082	0.055	0.094	0.044	0.2	0.292	0.051	-0.027	0.184	0.001	0.116	0.084	-0.037	-0.023	0.026	0.067	-0.041	0.054	0.174	0.057	0.091	-0.016	0.292	-0.011	0.013	0.028	0.015	0.204	0.119	-0.02	-0.016	0.093	0.115	0.203	-0.01	-0.019	0.034	0.051	0.093	0.039	0	0.381	0.071	-0.049	-0.017	0.086	0.182
HISA-C	0.071	0.098	0.085	0.027	0.016	0.536	0.145	0.262	0.294	0.021	0.278	-0.017	0.1	0.042	0.096	-0.002	0.027	0.007	-0.004	0.098	0.602	0.068	0.118	0.061	0.113	0	0.065	0.389	0.038	0.087	0.144	-0.011	-0.019	0.051	0.072	0.005	-0.008	-0.004	0.014	0.087	0.086	0.036	0.078	0.249	0.072	-0.015	0.001	-0.005	0.344
HISG-C	0.159	0.017	0.138	0.019	0.033	0.01	0.103	0.096	0.099	-0.012	0.051	-0.008	0.241	0.104	-0.042	-0.025	0.107	0.015	0.222	0.206	0.068	-0.001	0.142	0.149	-0.006	0.29	0.127	-0.022	0.045	0.217	0.218	0.27	0.256	0.1	0.147	0.082	-0.012	0.016	0.077	0.175	-0.022	-0.01	-0.01	-0.006	-0.026	0.019	-0.01	0.04	0.029
HITA-C	0.194	0.121	0.545	0.185	0.235	0.133	0.414	0.569	0.121	-0.034	0.306	0.107	0.454	0.426	-0.055	-0.033	0.127	0.087	-0.032	0.339	0.489	0.153	0.382	0.061	0.03	0.047	0.102	0.083	0.29	0.56	0.572	-0.028	-0.015	0.474	0.595	0.05	-0.006	0.015	0.008	0.197	0.115	0.051	-0.015	0.074	-0.017	-0.054	-0.023	0.063	0.093
HITB-C	-0.035	-0.026	-0.079	-0.042	-0.03	0.098	0.043	-0.01	0.069	-0.003	-0.028	0.118	-0.034	-0.059	0.495	0.099	-0.041	0.004	0.028	-0.017	0.048	0.436	-0.036	0.021	0.058	0.033	-0.036	0.282	-0.051	-0.029	-0.059	0.035	0.037	-0.06	-0.069	0.099	-0.013	0.03	-0.012	-0.067	-0.029	-0.016	0.553	-0.013	0.181	0.015	0.215	-0.015	0.046
HITK-C	0.025	0.062	-0.054	-0.009	-0.007	0.178	0.087	0.13	0.251	0.063	0.107	0.086	0.012	-0.036	0.277	0.031	-0.001	0.045	-0.024	0.014	0.084	0.239	-0.009	-0.01	0.037	-0.016	0.004	0.318	0.035	0.007	-0.023	-0.005	-0.022	-0.026	-0.038	0.053	-0.003	-0.025	0.018	0.003	0.073	-0.006	0.249	0.228	0.468	-0.008	0.049	0.013	0.254
HITT-C	0.003	0.014	-0.001	-0.004	-0.003	0.096	0.047	0.034	0.049	-0.01	0.027	-0.016	0.008	-0.003	0.001	-0.007	0.002	0.004	-0.01	0.008	0.116	0.001	0.017	0	0.024	-0.009	0.009	0.058	-0.001	0.006	0.014	-0.009	-0.01	-0.004	0.004	-0.006	-0.003	-0.005	-0.007	0.013	0.009	0.011	-0.001	0.018	-0.011	-0.013	-0.008	-0.006	0.033
HOGC-C	0.156	0.042	0.058	0.048	0.066	0.048	0.05	0.049	0.163	-0.017	0.273	0.021	0.1	0.026	-0.022	0.001	0.023	0.006	0.004	0.041	0.06	0.005	0.037	0.249	-0.015	0.032	0.087	-0.013	0.852	0.21	0.158	-0.003	-0.009	0.038	0.054	0.14	0.323	0.004	0.048	0.014	0.02	-0.003	-0.03	0.021	-0.011	-0.026	-0.012	0.023	-0.009
HONH-C	0.043	-0.009	-0.014	0.024	-0.011	-0.014	-0.002	0.064	0.001	0.763	-0.024	-0.046	0.016	0.016	-0.019	0.007	0.038	-0.007	-0.013	0.011	-0.002	-0.016	0.01	0.024	-0.022	-0.016	-0.002	-0.006	-0.011	0.008	0.001	-0.002	-0.012	0.049	0.011	0.004	-0.008	-0.015	0.059	0.038	-0.024	-0.008	-0.035	0.184	0.038	-0.041	-0.019	-0.029	0.047
HORB-C	0.115	0.228	0.277	0.234	0.297	0.263	0.513	0.484	0.166	-0.018	0.309	0.294	0.373	0.299	0.016	-0.009	0.084	0.187	-0.021	0.224	0.553	0.17	0.355	0.03	0.033	0.055	0.112	0.153	0.175	0.532	0.483	-0.017	0.015	0.399	0.428	0.017	-0.006	-0.006	0.034	0.068	0.085	0.028	0.034	0.042	0.021	-0.024	0.065	0.258	0.136
HOYA-C	0.076	0.004	0.018	0.041	0.042	0.042	0.043	0.048	0.119	-0.022	0.178	0.201	0.073	0.029	0.057	0.003	0	0.039	0.013	0.015	0.062	0.041	0.045	0.176	-0.023	0.042	0.049	-0.013	0.54	0.172	0.131	-0.005	0.017	0.054	0.052	0.1	0.06	0.023	0.034	-0.021	-0.007	-0.001	0.094	-0.003	0.008	-0.005	0.029	0.108	0.009
HTTE-C	0.023	0.362	0.018	0.076	0.44	0.031	0.086	0.053	-0.008	-0.03	0.059	0.288	0.023	0.006	-0.001	-0.012	-0.012	0.033	-0.01	0	0.041	0.035	0.016	0.002	-0.011	0.003	-0.008	-0.014	0.139	0.073	0.113	-0.018	-0.012	0.024	0.028	-0.012	-0.003	-0.009	-0.008	-0.024	0.218	0.056	-0.012	0.005	-0.023	-0.011	0.05	0.081	-0.018
HUAW-C	0.351	0.13	0.324	0.174	0.177	0.048	0.309	0.47	0.207	-0.02	0.36	0.116	0.858	0.624	-0.028	-0.009	0.703	0.088	-0.003	0.736	0.435	0.125	0.964	0.024	-0.022	0.103	0.177	0.057	0.13	0.618	0.541	0.058	0.008	0.59	0.808	0.1	-0.01	-0.011	0.115	0.173	0.022	0.006	0.016	0.009	0.027	-0.023	0.011	0.043	0.098
HYMR-C	0.072	0.067	0.069	0.028	0.025	0.641	0.19	0.339	0.305	0.01	0.265	-0.005	0.142	0.063	0.206	-0.018	0.053	0.02	-0.018	0.115	0.687	0.159	0.16	0.041	0.142	-0.004	0.08	0.704	0.038	0.13	0.14	-0.017	-0.02	0.076	0.119	0.001	-0.006	-0.005	-0.007	0.089	0.136	0.042	0.145	0.164	0.108	-0.031	-0.022	-0.01	0.39
HYNX-C	0.256	-0.012	0.35	0.106	-0.005	-0.008	0.029	0.026	0.118	-0.038	0.109	0.065	0.237	0.049	0.054	0.033	0.093	-0.007	0.032	0.183	0.019	-0.021	0.119	-0.012	-0.036	0.034	0.023	-0.03	0.007	0.161	0.131	0.056	-0.007	0.03	0.061	0.057	-0.015	-0.027	0.137	0.036	-0.032	-0.013	0.025	-0.041	0.089	0.122	0.031	-0.018	0.066
IBIG-C	-0.044	-0.02	-0.046	0.002	-0.025	0.019	-0.004	0.007	0.023	0.265	0.009	0.001	-0.034	-0.02	0.078	0.086	-0.018	-0.009	0.021	0.012	0.006	0.026	-0.026	-0.029	0.005	-0.003	-0.008	0.073	-0.024	-0.032	-0.033	-0.013	0.013	0	-0.03	0.021	-0.007	-0.017	0.028	-0.02	-0.014	-0.009	0.046	0.116	0.209	0.037	0.029	-0.019	0.041
ILLU-C	0.027	0.025	0.085	0.063	0.936	0.002	0.103	0.121	0.015	-0.02	0.108	0.05	0.104	0.084	0.012	-0.014	0.008	0.027	-0.017	0.045	0.104	0.383	0.093	0.011	-0.01	0.017	0.016	-0.007	0.126	0.16	0.179	-0.019	-0.011	0.114	0.132	0	-0.005	0.003	-0.005	0.003	-0.001	-0.002	0.122	0.022	0.001	-0.02	-0.013	0.045	-0.007
INFE-C	0.024	0.026	0.076	0.057	0.032	-0.013	0.089	0.074	0.006	0.011	0.183	-0.013	0.083	0.206	-0.04	0.025	0.035	0	-0.01	0.197	0.045	-0.015	0.118	0.007	-0.01	-0.008	0.004	-0.014	0.004	0.047	0.049	-0.021	-0.017	0.426	0.19	0.041	-0.006	0.005	0.005	0.143	-0.011	-0.009	-0.012	0.038	-0.023	-0.031	-0.014	-0.01	-0.015
INFN-C	0.056	0.081	0.13	0.176	0.04	0.153	0.172	0.224	0.091	-0.025	0.464	0.21	0.157	0.105	0.086	0.336	0.015	0.03	0.06	0.18	0.291	0.027	0.134	0.007	0.065	0.022	0.052	0.091	0.03	0.18	0.18	-0.022	0.026	0.138	0.172	0.029	-0.019	-0.008	0.016	0.074	0.021	-0.005	0.027	0.206	0.083	0.418	0.118	0.024	0.078
INIV-C	0.365	0.009	0.191	0.042	0.062	0.11	0.105	0.113	0.303	-0.013	0.284	0.026	0.353	0.054	0.032	0.015	0.194	0.004	0.029	0.279	0.164	0.025	0.194	0.187	-0.011	0.102	0.169	0.011	0.327	0.293	0.308	0.098	-0.002	0.057	0.116	0.137	0.001	0.026	0.184	0.234	0.013	0	0.063	0.032	0.131	0.101	0.051	0.029	0.127
INLX-C	0.247	-0.033	-0.008	-0.023	-0.025	-0.009	-0.008	-0.036	0.255	0.003	0.039	0.037	0.202	-0.026	0.097	0.041	0.097	-0.012	0.802	0.097	-0.032	0.01	0.077	0.257	-0.045	0.88	0.01	-0.018	0.01	0.097	0.051	0.858	0.593	-0.044	-0.025	0.169	-0.01	0.064	0.201	0.039	-0.033	-0.008	0.17	-0.01	0.054	0.243	0.068	0.131	0.108
ITLC-C	0.308	0.148	0.717	0.255	0.23	0.057	0.41	0.577	0.17	-0.009	0.417	0.23	0.757	0.587	0.01	0.116	0.345	0.121	0.002	0.617	0.517	0.168	0.65	0.027	-0.021	0.107	0.154	0.039	0.194	0.756	0.702	0.032	0.012	0.645	0.787	0.091	-0.018	-0.019	0.12	0.223	0.028	0.005	0.026	0.027	0.04	0.018	0.018	0.066	0.086
ITON-C	0.141	0.172	0.351	0.238	0.232	0.056	0.415	0.582	0.097	-0.014	0.345	0.179	0.709	0.678	-0.041	-0.012	0.473	0.123	-0.03	0.588	0.53	0.162	0.831	0.008	0.016	0.063	0.153	0.077	0.142	0.665	0.573	-0.023	0.013	0.692	0.867	0.036	-0.007	-0.015	-0.003	0.161	0.045	0.011	-0.02	0.012	-0.004	-0.037	-0.024	0.068	0.036
IVTC-C	0.457	0.017	0.338	0.167	0.055	0.11	0.137	0.181	0.107	0.105	0.155	-0.043	0.25	0.117	-0.021	-0.018	0.222	0.06	-0.02	0.204	0.174	0.039	0.118	0.074	0.018	0.02	0.057	0.102	0.143	0.206	0.223	0.013	-0.028	0.165	0.185	0.026	-0.009	-0.007	0.271	0.234	0.001	0.006	-0.021	0.226	-0.003	-0.063	-0.023	-0.002	0.132
JABI-C	0.029	0.017	0.041	0.038	0.018	0.014	0.087	0.225	0.037	0.081	0.029	0.073	0.05	0.033	-0.017	0.004	0.012	0.023	-0.022	0.026	0.036	0.137	0.018	0.002	0.026	-0.016	0.039	-0.005	0.036	0.068	0.043	-0.023	-0.025	0.048	0.066	0.045	-0.007	-0.006	0.025	0.059	0.193	0.051	0.018	0.087	0.01	-0.034	0.081	0.02	0.073
JAPG-C	-0.032	-0.028	-0.078	-0.038	-0.01	0.036	0.088	-0.034	0.028	-0.027	-0.067	-0.004	-0.034	-0.045	0.388	-0.02	-0.034	-0.002	-0.003	-0.062	-0.015	0.425	-0.031	0.002	0.144	0	-0.037	0.197	-0.035	-0.019	-0.04	-0.001	-0.002	-0.048	-0.051	-0.001	0.004	0.022	-0.018	-0.056	-0.03	-0.012	0.36	-0.039	0.151	-0.043	-0.005	-0.014	-0.018
JAPS-C	-0.055	-0.008	-0.054	-0.026	0.03	0.028	-0.016	-0.033	-0.031	-0.027	-0.056	0.154	-0.043	-0.034	0.137	0.002	-0.038	0.028	-0.008	-0.05	-0.03	0.182	-0.026	-0.032	0.008	0.011	-0.031	-0.016	-0.019	-0.029	-0.024	-0.009	0.027	-0.035	-0.037	0.033	-0.008	-0.018	-0.027	-0.056	-0.022	-0.007	0.345	-0.049	-0.02	-0.009	0.084	0.061	-0.036
JDSU-C	0.19	0.131	0.281	0.205	0.236	0.034	0.35	0.45	0.17	-0.014	0.299	0.159	0.56	0.461	-0.002	0.006	0.252	0.098	0.004	0.39	0.396	0.158	0.535	0.123	-0.009	0.092	0.114	0.041	0.227	0.609	0.546	0.017	0.017	0.607	0.601	0.148	-0.005	0.058	0.109	0.092	0.022	0.003	0.181	0.039	0.015	-0.013	-0.006	0.059	0.143
JNPN-C	0.121	0.135	0.385	0.202	0.218	0.019	0.36	0.526	0.082	-0.008	0.27	0.151	0.585	0.946	-0.052	-0.011	0.255	0.107	-0.032	0.66	0.446	0.138	0.599	-0.004	-0.021	0.06	0.119	0.041	0.127	0.609	0.559	-0.006	0.004	0.863	0.933	0.045	-0.01	-0.018	0.031	0.167	0.024	0.004	-0.022	0.005	-0.008	-0.041	-0.017	0.053	0.034
KESI-C	0.102	0.168	0.404	0.332	0.255	0.03	0.43	0.597	0.081	0.035	0.371	0.182	0.626	0.787	-0.057	-0.002	0.263	0.13	-0.032	0.585	0.524	0.161	0.651	0.009	-0.024	0.071	0.13	0.045	0.16	0.685	0.634	-0.014	0.012	0.811	0.885	0.035	-0.01	-0.013	0.016	0.153	0.038	0.007	-0.026	0.011	-0.009	-0.045	-0.023	0.064	0.034
KEYE-C	0.161	0.048	0.17	0.092	0.139	0.05	0.255	0.305	0.019	-0.03	0.119	0.062	0.174	0.087	-0.037	-0.018	0.048	0.059	-0.011	0.117	0.133	0.049	0.11	0.143	0.01	0.057	0.02	-0.016	0.287	0.306	0.447	-0.001	-0.008	0.133	0.15	0.082	-0.009	0.044	0.098	0.057	0.241	0.02	0.004	0.042	-0.021	-0.023	0.054	0.088	0.09
KLAT-C	0.072	0.164	0.188	0.227	0.173	0.034	0.289	0.277	0.018	-0.025	0.16	0.347	0.223	0.166	0.01	-0.006	0.039	0.135	-0.011	0.134	0.208	0.113	0.19	0.047	-0.016	0.062	0.04	0	0.218	0.349	0.416	-0.005	0.015	0.229	0.253	0.004	-0.009	0.008	0.02	0.022	0.061	0.021	0.055	-0.003	-0.007	0.002	0.107	0.206	0.011
KOAD-C	0.342	0.106	0.419	0.182	0.435	0.127	0.357	0.452	0.203	-0.06	0.405	0.213	0.581	0.33	0.123	0.008	0.281	0.07	0.113	0.431	0.412	0.338	0.475	0.116	0.025	0.208	0.118	0.093	0.403	0.578	0.601	0.135	0.054	0.39	0.504	0.113	0	0.01	0.102	0.118	0.079	0.02	0.157	0.044	0.106	0.075	0.018	0.079	0.09
KOKZ-C	-0.028	0.184	0.106	0.107	0.101	0.096	0.192	0.221	0.007	-0.018	0.084	0.44	0.172	0.163	0.15	0.026	0.012	0.131	-0.008	0.095	0.191	0.119	0.181	-0.016	-0.018	0.039	0.029	0.011	0.053	0.27	0.233	-0.01	0.041	0.216	0.225	-0.008	-0.007	-0.015	-0.025	-0.022	0.064	0.016	0.101	-0.024	0.018	0.003	0.18	0.507	-0.008
KOMS-C	0.009	0.014	0.011	-0.003	0.001	0.125	0.047	0.034	0.066	-0.01	0.034	-0.015	0.015	-0.004	0.003	-0.007	-0.004	0.002	-0.005	0.012	0.142	0.005	0.018	0.011	-0.004	-0.003	0.012	0.055	0.013	0.017	0.032	-0.004	-0.008	-0.002	0.004	-0.006	-0.003	-0.003	0	0.021	0.009	0.018	0.002	0.009	-0.01	-0.012	-0.007	-0.003	0.034
KONS-C	0.171	0.082	0.231	0.123	0.223	0.06	0.286	0.325	0.123	-0.03	0.256	0.105	0.335	0.234	-0.025	-0.019	0.075	0.073	-0.008	0.184	0.295	0.129	0.267	0.17	-0.022	0.081	0.105	0.009	0.581	0.581	0.527	0.007	0.01	0.297	0.342	0.298	0.016	0.022	0.057	0.079	0.028	0.006	0.017	0.01	-0.004	-0.041	-0.015	0.161	0.03
KYOC-C	0.259	0.054	0.136	0.037	0.07	0.046	0.142	0.174	0.207	-0.002	0.16	0.026	0.4	0.141	-0.019	0.002	0.323	0.017	0.03	0.294	0.165	0.031	0.34	0.08	-0.005	0.08	0.065	0.02	0.156	0.389	0.281	0.063	0.006	0.138	0.261	0.469	0.003	0.032	0.12	0.123	0.017	0.005	0.028	0.03	0.032	-0.027	0.022	0.144	0.112
LION-C	0.305	0.012	0.125	0.037	0.001	0.024	0.033	0.113	0.292	0.033	0.228	-0.007	0.203	0.027	0.026	0.111	0.162	-0.002	0.229	0.132	0.057	0	0.117	0.145	0.051	0.2	0.01	0.078	0.008	0.136	0.113	0.158	0.038	0.091	0.061	0.172	-0.013	0.081	0.479	0.107	0.003	-0.017	0.113	0.288	0.139	0.017	0.06	-0.001	0.145
LITF-C	-0.044	-0.007	-0.081	-0.012	-0.035	0.078	0.011	0.047	0.092	0.161	0.075	0.095	-0.053	-0.054	0.118	0.211	-0.003	0.005	0.012	-0.01	-0.009	0.118	-0.022	-0.036	0.059	-0.026	-0.037	0.057	-0.048	-0.055	-0.063	-0.041	-0.006	-0.044	-0.055	0.075	-0.011	-0.035	-0.01	-0.035	-0.027	-0.016	0.128	0.091	0.06	0.168	0.092	0.005	0.04
LRES-C	-0.067	0.67	-0.05	0.008	0.07	0.088	0.079	0.005	-0.04	-0.032	-0.031	0.86	-0.045	-0.029	0.201	0.012	-0.045	0.06	-0.003	-0.05	-0.023	0.008	-0.02	-0.052	-0.019	-0.011	-0.037	-0.031	-0.019	-0.011	-0.017	-0.026	0.011	-0.009	-0.025	-0.011	-0.013	-0.028	-0.038	-0.06	0.349	-0.001	0.034	-0.046	0.004	0.052	0.259	0.204	-0.034
LSIN-C	0.112	0.14	0.029	0.068	0.017	0.043	0.132	0.283	0.04	0.009	0.296	-0.018	0.067	0.064	-0.035	-0.018	0.056	0.032	-0.036	0.041	0.159	-0.016	0.065	0.017	0.418	-0.021	0.01	0.095	0.005	0.073	0.056	-0.025	-0.012	0.084	0.083	-0.003	-0.008	-0.012	0.026	0.074	0.107	-0.006	-0.04	0.598	0.086	-0.033	-0.029	-0.014	0.191
LTRN-C	0.299	0.148	0.255	0.131	0.118	0.065	0.302	0.439	0.224	0.069	0.392	0.048	0.539	0.299	-0.038	-0.012	0.418	0.079	-0.002	0.424	0.299	0.062	0.478	0.032	0.21	0.06	0.126	0.058	0.079	0.42	0.336	0.036	-0.005	0.3	0.439	0.093	-0.012	-0.018	0.164	0.198	0.062	-0.003	0.004	0.425	0.037	-0.044	-0.013	0.019	0.149
MATU-C	0.27	0.045	0.099	0.024	0.081	0.23	0.241	0.254	0.306	-0.034	0.263	0.007	0.422	0.134	0.32	-0.027	0.336	0.013	0.014	0.303	0.387	0.325	0.387	0.202	0.147	0.054	0.117	0.432	0.179	0.345	0.313	0.037	-0.013	0.136	0.255	0.084	-0.007	0.147	0.134	0.13	0.056	0.028	0.207	0.104	0.233	-0.005	0.006	-0.012	0.281
MAXM-C	0.225	0.113	0.27	0.117	0.133	0.09	0.186	0.31	0.198	-0.042	0.656	0.023	0.255	0.133	-0.025	0.016	0.094	0.031	0.001	0.224	0.314	0.028	0.16	0.045	0.297	0.022	0.152	0.11	0.176	0.25	0.202	0.018	-0.008	0.163	0.206	0.05	-0.002	-0.023	0.073	0.185	0.073	-0.005	-0.011	0.536	0.2	0.035	-0.01	0.002	0.111
MCRN-C	0.079	0.058	0.461	0.166	0.079	0.077	0.174	0.234	0.053	-0.035	0.17	0.144	0.27	0.222	0.024	0.024	0.054	0.041	-0.006	0.196	0.266	0.049	0.231	-0.015	-0.031	0.015	0.041	0.028	0.053	0.303	0.287	-0.013	-0.012	0.244	0.294	-0.001	-0.014	-0.028	0.003	0.04	-0.009	-0.001	-0.013	-0.032	0.052	0.025	-0.001	0.007	0.008
MCRP-C	0.166	0.07	0.413	0.199	0.032	0.12	0.175	0.215	0.159	-0.035	0.417	0.163	0.311	0.268	0.133	0.132	0.179	0.038	0.035	0.42	0.254	0.006	0.273	-0.011	0.026	0.045	0.047	0.029	0.014	0.226	0.204	0.013	0.024	0.262	0.318	0.03	-0.02	-0.042	0.086	0.197	-0.009	-0.01	-0.02	0.09	0.027	0.099	0.032	-0.006	0.03
MEDE-C	0.043	0.086	0.15	0.092	0.118	0.142	0.31	0.29	0.03	-0.015	0.111	0.084	0.225	0.202	-0.036	-0.013	0.053	0.193	-0.021	0.118	0.222	0.078	0.214	0.008	0.021	0.027	0.051	0.016	0.101	0.323	0.303	-0.013	0	0.249	0.269	0.01	-0.006	-0.008	0.006	0.08	0.046	0.006	-0.011	0.068	-0.011	-0.027	-0.013	0.037	0.121
MEID-C	0.073	0.219	-0.006	-0.002	0.022	0.23	0.171	0.213	0.146	-0.013	0.206	0.073	0.023	-0.02	0.053	-0.006	0.006	0.02	-0.013	0.017	0.235	0.017	0.014	0.023	0.337	-0.003	0.021	0.179	0.011	0.025	0.028	0.006	0	-0.011	-0.011	0.006	-0.006	-0.006	0.014	0.037	0.153	0.009	0.055	0.407	0.088	-0.017	0.004	0.033	0.295
MELX-C	0.073	0.028	0.098	0.259	0.034	0.193	0.137	0.111	0.139	-0.032	0.362	0.073	0.064	0.049	0.051	0.052	-0.002	0.003	-0.001	0.126	0.245	0.004	0.081	0.03	-0.035	0.007	0.016	0.114	0.093	0.085	0.195	-0.022	0.003	0.079	0.056	-0.003	-0.012	-0.01	0.033	0.051	0.042	0.004	0.016	0.023	0.021	0.106	0.016	0.013	0.103
MITQ-C	0.12	0.12	0.113	0.123	0.072	0.263	0.267	0.384	0.17	-0.021	0.38	0.103	0.285	0.179	0.056	0.05	0.19	0.094	0.034	0.225	0.417	0.054	0.307	0.044	0.141	0.041	0.057	0.173	0.104	0.28	0.271	-0.012	0.035	0.212	0.285	0.077	-0.014	0.002	0.025	0.103	0.104	0.01	0.051	0.299	0.064	0.131	0.057	0.031	0.255
MIUT-C	0.128	0.1	0.187	0.121	0.176	0.072	0.328	0.393	0.117	-0.024	0.194	0.126	0.285	0.207	-0.037	-0.014	0.063	0.085	-0.004	0.133	0.278	0.087	0.238	0.208	-0.001	0.063	0.059	0.007	0.258	0.476	0.5	-0.009	0.006	0.286	0.294	0.092	-0.003	0.121	0.138	0.03	0.253	0.019	0.08	0.07	-0.013	-0.043	0.038	0.082	0.229
MNPS-C	0.095	0.101	-0.007	0.018	-0.02	0.01	0.011	0.152	0.018	-0.009	0.423	0.004	-0.005	-0.018	-0.015	0.051	0.01	-0.003	-0.002	0.002	0.124	-0.036	-0.014	0.004	0.348	-0.008	0.001	0.046	-0.017	-0.012	-0.022	-0.006	0.017	-0.021	-0.022	-0.02	-0.006	-0.013	0.002	-0.002	0.095	-0.005	-0.035	0.735	0.11	0.058	-0.009	-0.014	0.047
MOTI-C	0.471	0.072	0.345	0.108	0.168	0.05	0.284	0.355	0.199	-0.014	0.346	0.046	0.723	0.335	-0.036	-0.012	0.644	0.043	-0.009	0.571	0.342	0.106	0.665	0.057	0.052	0.095	0.218	0.046	0.25	0.52	0.556	0.046	-0.013	0.325	0.59	0.079	-0.011	-0.004	0.181	0.344	0.004	0.003	-0.008	0.037	-0.002	-0.029	-0.006	0.058	0.089
MSIM-C	0.14	-0.01	0.004	0.034	0.039	0.053	-0.001	0.006	0.187	0.014	0.278	-0.036	0.073	0.01	-0.025	0.001	0.04	-0.009	0.002	0.026	0.026	-0.022	0.027	0.203	-0.008	0.008	0.095	-0.015	0.785	0.122	0.009	-0.006	-0.016	0.01	0.026	0.133	0.055	-0.008	0.057	0.035	-0.014	-0.006	-0.032	0.023	-0.014	-0.025	-0.017	-0.013	-0.009
MTEK-C	0.401	0.03	0.137	0.053	0.037	-0.013	0.071	0.153	0.187	-0.025	0.27	-0.015	0.727	0.309	-0.026	0.081	0.863	0.008	-0.009	0.673	0.132	0	0.775	0.006	-0.028	0.047	0.13	-0.004	0.062	0.278	0.25	0.05	-0.016	0.228	0.485	0.091	-0.01	-0.014	0.124	0.133	-0.015	-0.007	0.005	-0.003	0.011	-0.01	0.014	-0.007	0.07
MUBA-C	-0.052	-0.006	-0.017	0.044	-0.026	0.038	0.004	-0.036	-0.021	-0.037	0.073	0.353	-0.023	-0.035	0.181	0.055	-0.04	0.009	0.098	0.01	-0.028	-0.004	-0.012	-0.053	-0.039	0.01	-0.041	-0.029	-0.037	-0.017	-0.026	-0.01	0.039	0.002	-0.032	-0.015	-0.014	-0.031	-0.027	-0.072	-0.036	-0.014	0.048	-0.047	0.077	0.501	0.052	0.022	-0.044
MURA-C	0.168	-0.024	-0.041	-0.027	-0.043	0.033	-0.002	0.019	0.255	0.045	0.201	-0.048	0.197	-0.028	0.183	0.039	0.128	-0.018	-0.003	0.19	0.061	0.086	0.113	-0.01	0.049	0.029	0.028	0.179	-0.005	0.072	-0.001	0.075	-0.024	-0.052	-0.024	0.114	-0.008	-0.031	0.132	0.04	-0.003	-0.012	0.154	0.161	0.63	0.003	0.072	-0.057	0.188
MVLL-C	0.163	0.028	0.427	0.117	0.048	0.013	0.141	0.194	0.063	-0.02	0.225	-0.027	0.421	0.64	-0.074	0.01	0.444	0.006	-0.043	0.708	0.188	-0.027	0.527	-0.028	-0.017	-0.02	0.065	0.012	0.029	0.185	0.186	-0.033	-0.04	0.508	0.606	0.01	-0.016	-0.032	0.005	0.184	-0.028	-0.011	-0.083	-0.006	-0.05	-0.06	-0.033	-0.022	-0.019
NATC-C	0.259	0.006	0.301	0.045	0.094	0.032	0.199	0.17	0.055	-0.018	0.129	-0.014	0.295	0.153	-0.048	-0.025	0.178	-0.004	-0.012	0.255	0.115	0.034	0.179	0.039	-0.004	0.044	0.057	-0.008	0.179	0.239	0.33	0.016	-0.022	0.151	0.292	0.04	-0.011	-0.003	0.094	0.24	-0.012	-0.003	-0.046	0.022	-0.038	-0.048	-0.017	0.025	0.024
NCHA-C	-0.013	-0.031	-0.064	-0.031	-0.024	-0.011	-0.013	-0.041	0.01	-0.024	-0.006	0.072	-0.013	-0.042	0.156	0.062	-0.031	-0.001	0.278	-0.03	-0.034	0.073	-0.023	0.157	-0.027	0.307	-0.034	0.013	-0.032	-0.014	-0.036	0.246	0.234	-0.038	-0.048	0.278	-0.009	0.08	-0.009	-0.058	-0.035	-0.013	0.165	-0.027	0.041	0.1	0.108	0.035	-0.002
NDCT-C	0.006	-0.008	-0.048	-0.022	-0.018	0.135	0.108	0.07	0.045	-0.022	0.039	-0.024	0.002	-0.02	0.335	-0.02	-0.001	-0.01	-0.039	-0.023	0.267	0.294	0.003	-0.029	0.412	-0.031	-0.012	0.727	-0.023	0.004	-0.01	-0.022	-0.03	-0.02	-0.018	-0.03	-0.006	-0.024	-0.015	-0.047	0.03	-0.006	0.148	0.058	0.17	-0.043	-0.019	-0.035	0.085
NEBT-C	0.093	0.112	0.132	0.087	0.109	0.252	0.247	0.582	0.123	0.013	0.216	0.081	0.224	0.169	-0.009	-0.017	0.051	0.057	-0.027	0.114	0.375	0.098	0.206	0.03	0.091	0.019	0.068	0.137	0.162	0.334	0.257	-0.021	-0.002	0.23	0.25	0.025	-0.002	-0.01	0.03	0.043	0.4	0.068	0	0.204	0.005	-0.033	-0.014	0.035	0.259
NIAV-C	0.041	-0.015	-0.039	0.008	0.001	0.007	-0.017	0.087	0.094	0.612	-0.028	-0.043	-0.003	-0.011	-0.016	0.028	0.031	-0.012	0.011	-0.017	-0.009	-0.021	-0.008	0.028	-0.02	0.006	-0.012	0.024	-0.013	-0.012	-0.022	0.017	-0.007	0.016	-0.019	0.021	-0.006	-0.012	0.078	0.057	0.014	-0.003	-0.01	0.182	0.018	-0.035	-0.011	-0.02	0.077
NIDE-C	0.267	0.18	0.439	0.248	0.302	0.098	0.497	0.661	0.187	-0.024	0.422	0.215	0.795	0.568	-0.021	-0.015	0.419	0.138	-0.013	0.541	0.614	0.222	0.766	0.076	-0.01	0.121	0.189	0.073	0.357	0.852	0.809	0.023	0.018	0.652	0.819	0.093	-0.002	-0.003	0.072	0.178	0.081	0.033	0.021	0.025	0.023	-0.037	-0.001	0.109	0.1
NIDI-C	0.134	-0.025	-0.018	-0.027	-0.024	-0.013	-0.013	-0.034	0.261	-0.007	-0.001	0.004	0.113	-0.025	0.098	-0.003	0.051	0.002	0.356	0.032	-0.029	-0.002	0.033	0.147	-0.036	0.535	-0.003	-0.022	-0.001	0.069	0.004	0.468	0.795	-0.041	-0.03	0.121	-0.008	0.048	0.17	0.028	-0.03	-0.011	0.171	-0.023	0.013	0.154	0.024	0.23	0.071
NIKR-C	0.092	0.058	0.045	0.032	0.147	0.013	0.099	0.116	0.159	-0.035	0.107	0.123	0.157	0.045	0.039	-0.009	0.021	0.044	0.032	0.044	0.078	0.035	0.094	0.148	-0.038	0.062	0.02	-0.02	0.239	0.239	0.284	0.027	0.036	0.063	0.078	0.075	0.007	0.053	0.183	-0.012	0.072	0.007	0.176	-0.001	0.011	0.099	0.032	0.125	0.42
NISC-C	-0.068	-0.021	-0.074	-0.033	0.013	0.069	-0.021	-0.043	-0.035	-0.034	-0.068	0.167	-0.061	-0.049	0.214	0.017	-0.048	0.028	0.001	-0.059	-0.036	0.26	-0.039	-0.033	0.034	0.009	-0.04	0.011	-0.028	-0.044	-0.041	-0.014	0.015	-0.048	-0.055	0.047	-0.011	-0.016	-0.032	-0.071	-0.028	-0.01	0.44	-0.056	-0.01	-0.022	0.128	0.076	-0.032
NITL-C	0.108	-0.026	-0.058	-0.026	0.026	-0.008	-0.027	-0.019	0.284	0.033	-0.001	0.024	0.073	-0.033	0.196	0.036	0.012	0.006	0.131	0.014	-0.021	0.208	0.012	0.186	-0.023	0.135	0.009	0.015	0.036	0.088	-0.01	0.101	0.105	0.027	-0.031	0.148	-0.006	0.169	0.109	-0.02	-0.04	-0.005	0.663	0.051	0.12	-0.017	0.113	0.01	0.079
NORS-C	-0.029	0.33	0.048	0.345	0.128	0.089	0.298	0.294	0.07	0.041	0.101	0.227	0.108	0.106	0.014	0.019	0.001	0.103	-0.019	0.053	0.173	0.145	0.115	-0.003	0.036	0.002	0.029	0.006	0.032	0.217	0.159	-0.031	0.004	0.159	0.149	0.058	0.162	-0.018	-0.001	0.028	0.233	0.268	0.133	0.054	0.088	-0.044	0.153	0.054	0.068
NPDE-C	0.283	0.063	0.185	0.049	0.092	0.429	0.199	0.27	0.369	-0.004	0.338	0.021	0.285	0.079	0.084	-0.009	0.146	0.011	0.05	0.227	0.605	0.093	0.212	0.135	0.075	0.106	0.203	0.33	0.233	0.283	0.402	0.067	0.01	0.099	0.159	0.023	-0.009	0.012	0.145	0.251	0.064	0.04	0.079	0.139	0.057	0.008	0.002	0.045	0.274
NTAP-C	0.065	0.146	0.529	0.234	0.232	0.035	0.381	0.534	0.046	-0.018	0.249	0.181	0.493	0.51	-0.05	-0.021	0.094	0.122	-0.032	0.302	0.471	0.172	0.454	-0.001	0.001	0.062	0.104	0.039	0.158	0.648	0.617	-0.022	0.011	0.578	0.666	0.02	-0.007	-0.014	-0.016	0.119	0.037	0.01	-0.026	0	-0.001	-0.04	-0.024	0.075	0.022
NVID-C	0.267	0.135	0.67	0.198	0.269	0.127	0.401	0.553	0.134	-0.021	0.313	0.156	0.534	0.424	-0.042	-0.016	0.146	0.105	-0.007	0.376	0.544	0.162	0.421	0.085	-0.025	0.098	0.121	0.059	0.344	0.67	0.741	0.004	0.005	0.512	0.592	0.043	-0.011	0.011	0.067	0.166	0.097	0.021	-0.03	0.046	0.006	-0.049	-0.019	0.092	0.066
NVMC-C	0.362	-0.007	0.102	-0.002	0.029	-0.018	0.05	0.02	0.299	-0.027	0.136	-0.006	0.26	0.007	0.004	0.018	0.147	-0.007	0.688	0.167	0.012	-0.001	0.102	0.247	-0.015	0.79	0.021	-0.019	0.161	0.184	0.234	0.799	0.436	-0.004	0.027	0.094	0.001	0.034	0.257	0.102	-0.012	-0.008	0.054	0.014	0.015	0.189	0.025	0.078	0.074
OLYU-C	0.123	0.01	0.042	0.048	0.08	0.051	0.058	0.074	0.172	-0.017	0.254	0.004	0.106	0.042	-0.029	0.003	0.019	0.01	0.003	0.035	0.088	0.005	0.062	0.256	-0.023	0.024	0.082	-0.011	0.721	0.221	0.177	-0.01	-0.012	0.067	0.071	0.137	0.36	0.023	0.079	0	0.012	-0.002	0.013	0.021	-0.004	-0.017	-0.012	0.016	0.064
OMRO-C	0.17	0.144	0.29	0.185	0.202	0.068	0.41	0.76	0.176	-0.019	0.335	0.134	0.4	0.313	-0.048	-0.016	0.107	0.127	-0.01	0.251	0.402	0.126	0.336	0.128	0.056	0.073	0.098	0.036	0.379	0.601	0.567	-0.002	0.001	0.395	0.437	0.172	0.002	0.036	0.079	0.114	0.411	0.069	0.017	0.171	-0.003	-0.047	0.027	0.081	0.209
OMTE-C	0.058	-0.016	0.001	-0.019	-0.004	0.01	-0.001	-0.014	0.04	-0.02	0.057	0.012	0.049	-0.023	0.026	0.004	0.009	-0.01	0.054	0.019	0.008	-0.02	0.018	0.039	-0.024	0.037	-0.005	-0.006	0.035	0.041	0.116	0.027	0.017	-0.018	-0.017	0.008	-0.007	0.005	0.085	-0.008	-0.019	-0.006	0.068	-0.022	0.014	0.443	0.016	-0.002	0.068
OSRA-C	0.034	0.025	0.023	0	0.001	-0.021	0.034	0.068	0.046	0.134	0.092	-0.005	0.083	0.047	0.032	0.008	0.037	0.002	0.037	0.071	0.034	0.03	0.064	-0.016	0.029	0.015	0.004	-0.008	-0.014	0.044	0.031	-0.002	-0.01	0.039	0.073	0.135	-0.006	-0.011	0.015	0.038	-0.007	-0.01	0.049	0.138	0.019	-0.035	0.003	-0.026	0.021
OTIC-C	0.073	0.018	0.039	0.034	0.028	0.029	0.067	0.081	0.093	-0.016	0.151	-0.002	0.135	0.075	-0.033	0.003	0.037	0.015	-0.019	0.083	0.084	-0.002	0.09	0.033	-0.005	0.001	0.651	-0.002	0.124	0.154	0.095	-0.007	-0.013	0.095	0.1	0.013	0.003	-0.011	0.023	0.344	0.002	-0.002	-0.027	-0.008	-0.001	0.04	-0.015	-0.005	0.002
OYNO-C	0.201	0.145	0.322	0.203	0.206	0.024	0.363	0.519	0.106	-0.021	0.327	0.14	0.761	0.747	-0.057	-0.014	0.606	0.105	-0.036	0.694	0.448	0.125	0.873	-0.008	-0.028	0.053	0.15	0.035	0.124	0.612	0.531	-0.017	0	0.737	0.909	0.042	-0.01	-0.019	0.022	0.136	0.026	0.005	-0.029	-0.011	-0.014	-0.047	-0.024	0.05	0.021
PANU-C	0.057	0.01	-0.026	0.021	0.016	-0.018	0.003	0.042	0.017	0.445	-0.003	-0.021	0.032	0.042	-0.009	0.045	0.039	-0.008	0.013	0.036	-0.001	-0.007	0.019	0.06	-0.012	0	-0.005	-0.011	-0.009	0.02	0.017	-0.002	-0.013	0.271	0.052	0.11	-0.003	0.015	0.083	0.052	-0.017	-0.008	0.04	0.186	0.01	-0.035	-0.011	-0.023	0.046
PCON-C	0.051	0.018	0.034	0.049	0.002	-0.013	0.059	0.168	0.017	0.476	0.049	-0.037	0.051	0.09	-0.048	-0.011	0.038	0.018	-0.03	0.067	0.048	-0.009	0.045	0.036	0.032	-0.019	-0.002	0.006	-0.011	0.049	0.033	-0.011	-0.014	0.109	0.089	0.052	-0.008	-0.017	0.026	0.113	-0.008	-0.008	-0.038	0.228	0.013	-0.047	-0.023	-0.012	0.061
PEGA-C	0.69	-0.015	0.189	0.019	0.014	0.018	0.033	0.091	0.185	0.154	0.15	-0.07	0.32	0.088	-0.008	0.017	0.334	-0.01	0.029	0.24	0.089	0.013	0.166	0.093	0.069	0.079	0.055	0.043	0.066	0.165	0.154	0.083	-0.001	0.074	0.104	0.068	-0.011	0.02	0.446	0.172	-0.003	-0.003	0.01	0.18	0.024	-0.048	0.001	-0.022	0.141
PETF-C	-0.017	0.032	0.036	0.04	0.016	0.023	0.094	0.105	-0.013	-0.024	0.096	0.301	0.021	0.032	0.164	0.062	-0.022	0.021	0.063	0.025	0.057	0.031	0.028	-0.031	0.103	0.042	-0.016	0.012	0.012	0.062	0.058	-0.002	0.061	0.062	0.06	0.053	-0.011	-0.023	-0.034	-0.02	0.01	-0.007	0.046	0.12	0.08	0.196	0.164	0.066	0.006
PHIS-C	0.105	-0.019	0.233	0.07	-0.016	-0.028	-0.007	-0.013	0.008	-0.016	0.05	-0.029	0.09	0.009	-0.022	-0.018	0.036	-0.014	0.014	0.089	-0.018	-0.039	0.04	0.008	-0.02	0.003	0.003	-0.022	-0.009	0.046	0.063	0.019	-0.017	-0.003	0.012	0.005	-0.009	-0.015	0.049	0.022	-0.022	-0.009	-0.032	-0.023	0.033	-0.002	-0.005	-0.026	0.018
PHNX-C	-0.012	-0.018	-0.037	0	-0.028	-0.016	-0.023	-0.022	0.029	0.27	0.006	0.017	-0.008	-0.012	0.051	0.258	0.008	-0.012	0.054	0.056	-0.037	0.001	-0.012	-0.009	-0.034	0.045	-0.022	-0.023	-0.031	-0.023	-0.032	0.034	0.022	0.019	-0.027	0.036	-0.008	-0.015	0.086	-0.028	-0.026	-0.01	0.021	0.098	0.093	0.018	0.045	-0.003	0.015
PIOE-C	0.113	0.089	0.2	0.127	0.142	0.127	0.257	0.329	0.184	-0.014	0.302	0.092	0.338	0.228	-0.006	-0.012	0.061	0.066	0.056	0.173	0.478	0.109	0.277	0.171	-0.011	0.111	0.13	0.061	0.129	0.461	0.403	0.06	0.037	0.285	0.322	0.085	-0.005	0.128	0.041	0.093	0.024	0.028	0.061	0.051	0.001	-0.012	-0.003	0.055	0.13
POWT-C	-0.034	-0.017	0.018	0.059	-0.02	-0.004	0.001	-0.014	-0.03	-0.007	0.106	0.052	-0.03	-0.025	0.032	0.864	-0.022	-0.005	0.033	0.096	-0.024	-0.017	-0.021	-0.027	-0.023	-0.006	-0.023	-0.017	-0.02	-0.028	-0.025	-0.017	0.012	-0.027	-0.025	0.017	-0.006	-0.016	-0.019	-0.035	0	-0.002	-0.004	-0.009	0	0.097	0.132	0.026	-0.011
PTRO-C	0.346	0.063	0.272	0.103	0.153	0.021	0.231	0.293	0.18	-0.016	0.292	0.07	0.546	0.274	-0.028	-0.008	0.308	0.056	0.003	0.388	0.238	0.083	0.424	0.092	-0.026	0.098	0.788	0.004	0.233	0.527	0.547	0.056	-0.001	0.297	0.409	0.07	-0.01	0.007	0.191	0.487	0.009	-0.001	0	-0.004	0.028	0.043	0.004	0.052	0.097
PURS-C	0.148	0.068	0.501	0.147	0.136	0.002	0.235	0.325	0.041	-0.022	0.186	0.074	0.363	0.336	-0.049	-0.024	0.088	0.055	-0.03	0.272	0.27	0.087	0.276	-0.005	0.005	0.035	0.065	0.012	0.123	0.4	0.434	-0.01	-0.01	0.356	0.476	0.017	-0.008	-0.014	0.025	0.137	0.006	0	-0.037	-0.001	-0.011	-0.044	-0.023	0.038	0.019
QCOM-C	0.459	0.059	0.211	0.089	0.098	0.002	0.156	0.264	0.228	-0.024	0.311	0.044	0.839	0.371	-0.005	0.004	0.768	0.039	0.004	0.683	0.233	0.065	0.774	0.019	-0.034	0.094	0.159	0.012	0.103	0.45	0.366	0.09	-0.001	0.316	0.553	0.118	-0.01	-0.01	0.18	0.138	0	-0.001	0.041	-0.007	0.04	-0.003	0.029	0.021	0.111
QDGR-C	0.268	0.043	0.166	0.065	0.121	0.01	0.16	0.213	0.274	-0.014	0.185	0.052	0.33	0.145	-0.015	0	0.107	0.043	0.056	0.176	0.192	0.069	0.228	0.183	0.007	0.103	0.723	0.011	0.191	0.38	0.34	0.046	0.014	0.196	0.225	0.048	-0.005	0.132	0.104	0.332	0.016	0	0.068	0.03	0.029	0.028	-0.003	0.03	0.047
QORV-C	0.044	0.001	-0.026	-0.015	0.002	-0.006	-0.026	-0.022	0.056	-0.022	0.327	0.075	0.073	-0.004	0.062	0.097	0.063	-0.009	-0.005	0.169	-0.012	-0.034	0.048	-0.033	-0.009	-0.004	0.001	-0.017	-0.026	0.003	-0.021	0.009	-0.012	-0.014	-0.002	0.033	-0.01	-0.025	0.021	0.016	-0.006	-0.011	0.008	0.013	0.057	0.115	0.059	0	0.02
QUAT-C	0.429	0.014	0.286	0.057	0.029	0.029	0.07	0.159	0.081	0.144	0.11	-0.046	0.216	0.127	-0.05	-0.011	0.202	0.054	-0.022	0.165	0.096	-0.001	0.093	0.099	0.039	0.009	0.034	0.03	0.112	0.176	0.159	0.004	-0.026	0.202	0.174	0.041	-0.001	0.013	0.261	0.22	-0.005	-0.001	-0.04	0.281	-0.016	-0.055	-0.028	-0.023	0.117
REAT-C	0.363	0.013	0.421	0.178	0.056	-0.028	0.103	0.156	0.11	-0.029	0.395	-0.06	0.474	0.4	-0.091	-0.009	0.453	-0.002	-0.002	0.655	0.148	-0.042	0.426	0.08	-0.01	0.082	0.19	-0.022	0.183	0.297	0.388	0.06	0.021	0.318	0.424	0.028	-0.019	-0.013	0.112	0.32	-0.012	-0.016	-0.094	0.072	0.079	-0.022	-0.034	0.005	0.016
RENE-C	0.006	0.007	0.17	0.172	-0.006	0.129	0.092	0.059	0.015	-0.038	0.195	0.229	0.051	0.04	0.143	0.104	0.021	0.001	0.132	0.101	0.12	-0.029	0.059	-0.023	0.019	0.023	-0.019	0.031	0.012	0.054	0.076	-0.022	0.083	0.055	0.068	-0.011	-0.016	-0.033	-0.025	-0.006	-0.022	-0.009	-0.022	0.013	0.044	0.512	0.037	0.016	-0.009
RICO-C	0.223	0.07	0.254	0.1	0.178	0.043	0.259	0.33	0.152	-0.029	0.197	0.091	0.419	0.254	0.031	-0.029	0.135	0.057	0.016	0.252	0.296	0.198	0.329	0.21	-0.003	0.091	0.079	0.029	0.245	0.626	0.549	0.026	0.008	0.298	0.378	0.394	-0.013	0.16	0.12	0.116	0.019	0.005	0.135	0.029	0.02	-0.027	-0.011	0.155	0.15
ROCW-C	0.087	0.192	0.405	0.262	0.274	0.082	0.533	0.72	0.088	0.007	0.325	0.225	0.544	0.513	-0.043	-0.02	0.117	0.168	-0.028	0.32	0.557	0.229	0.5	0.021	0.056	0.074	0.132	0.061	0.179	0.707	0.644	-0.019	0.021	0.619	0.694	0.044	-0.003	-0.012	0.008	0.142	0.066	0.083	0.027	0.066	0.006	-0.038	-0.016	0.096	0.057
ROHD-C	0.28	0.046	0.189	0.323	0.077	0.005	0.178	0.224	0.143	0.004	0.353	-0.016	0.486	0.309	-0.058	-0.01	0.471	0.023	-0.026	0.513	0.178	0.013	0.465	-0.008	0.026	0.029	0.1	-0.005	0.064	0.255	0.222	0.024	-0.023	0.291	0.431	0.057	-0.013	-0.017	0.098	0.166	-0.004	-0.009	-0.03	0.042	-0.006	-0.047	-0.012	-0.005	0.059
SAIN-C	0.16	0.17	0.548	0.251	0.309	0.056	0.51	0.626	0.081	-0.019	0.317	0.228	0.576	0.501	-0.039	-0.018	0.132	0.133	-0.016	0.352	0.548	0.219	0.506	0.024	0.011	0.091	0.154	0.043	0.267	0.755	0.722	-0.009	0.019	0.62	0.706	0.039	-0.005	-0.006	0.015	0.148	0.054	0.013	-0.012	0.012	0.022	-0.037	-0.018	0.11	0.032
SAOL-C	0.009	-0.019	-0.051	-0.031	-0.026	0.15	0.089	0.055	0.057	-0.022	0.018	-0.044	-0.016	-0.032	0.331	-0.023	-0.007	-0.007	-0.037	-0.032	0.284	0.21	-0.016	-0.03	0.267	-0.036	-0.018	0.672	-0.027	-0.02	-0.028	-0.023	-0.03	-0.037	-0.035	-0.033	-0.006	-0.022	-0.011	-0.045	0.034	-0.004	0.125	0.042	0.177	-0.044	-0.025	-0.036	0.222
SCXT-C	0.237	0.017	0.244	0.114	0.062	0.143	0.109	0.123	0.152	-0.05	0.343	0.011	0.256	0.113	-0.004	0.07	0.106	0	0.012	0.287	0.204	-0.01	0.158	0.145	-0.033	0.055	0.132	0.014	0.414	0.281	0.367	0.021	0.005	0.116	0.16	0.054	0.009	-0.006	0.093	0.162	-0.009	-0.003	-0.044	0.001	-0.009	0.135	0.004	0.036	0.051
SEBS-C	0.023	0.032	-0.035	-0.004	0.007	0.106	0.125	0.032	0.025	-0.017	0.002	-0.002	0.074	-0.006	0.058	-0.009	0.167	0.045	-0.02	0.045	-0.007	0.246	0.127	-0.02	0.068	-0.011	0.015	-0.004	-0.015	0.028	-0.014	0.016	-0.012	-0.009	0.041	0.03	-0.005	-0.01	-0.005	0.017	-0.011	-0.006	0.164	-0.005	-0.021	-0.025	-0.006	-0.005	-0.009
SEME-C	0.167	-0.022	0.022	-0.016	-0.036	0.054	0.03	-0.026	0.225	-0.042	0.08	0.179	0.139	-0.039	0.304	0.017	0.044	-0.001	0.334	0.072	0.032	0.134	0.047	0.101	0.007	0.369	-0.005	0.11	-0.011	0.091	0.03	0.361	0.425	-0.056	-0.04	0.131	-0.017	0.01	0.107	-0.019	-0.032	-0.016	0.261	-0.042	0.146	0.308	0.065	0.114	0.087
SFRA-C	0.126	0.125	0.204	0.138	0.145	0.317	0.294	0.524	0.203	0.108	0.319	0.082	0.381	0.291	-0.01	-0.017	0.168	0.072	-0.016	0.266	0.608	0.132	0.384	0.097	0.038	0.038	0.106	0.134	0.126	0.441	0.442	-0.024	-0.005	0.353	0.413	0.024	-0.01	0.034	0.046	0.107	0.201	0.049	0.037	0.179	0.05	-0.035	-0.023	0.038	0.212
SGPS-C	0.102	0.127	-0.02	0.017	-0.002	0.198	0.074	0.306	0.083	0.037	0.316	-0.026	0.011	0.027	0.017	-0.015	0.023	0.031	-0.029	0.003	0.257	-0.01	0.019	0.031	0.427	-0.023	0.015	0.293	-0.007	0.024	0.014	-0.02	-0.011	0.039	0.024	-0.018	-0.006	-0.003	0.006	0.041	0.171	0.004	-0.006	0.703	0.075	-0.036	-0.023	-0.018	0.256
SGSA-C	0.15	0.01	0.226	0.147	0.02	0.054	0.101	0.122	0.094	-0.039	0.301	0.251	0.258	0.097	0.153	0.152	0.111	0.012	0.101	0.253	0.129	0.012	0.168	-0.015	-0.002	0.046	0.023	-0.004	0.023	0.193	0.194	0.024	0.032	0.133	0.182	0.081	-0.019	-0.034	0.085	0.083	-0.027	-0.015	0.063	-0.005	0.083	0.475	0.084	0.011	0.063
SHHN-C	-0.078	0.006	-0.043	0.024	-0.03	0.049	-0.006	-0.041	-0.067	-0.042	0.037	0.369	-0.059	-0.04	0.151	0.015	-0.056	0.004	0.095	-0.047	-0.031	-0.028	-0.029	-0.057	-0.038	0.007	-0.048	-0.038	-0.032	-0.036	-0.027	-0.025	0.07	-0.023	-0.041	-0.039	-0.013	-0.033	-0.049	-0.083	-0.024	-0.006	-0.007	-0.054	0.02	0.508	0.081	0.059	-0.066
SHIA-C	0.054	0.046	-0.021	0.011	-0.018	0.056	0.066	0.008	0.104	0.14	0.077	0.206	0.046	-0.024	0.153	0.304	0.023	0.018	0.078	0.089	-0.046	0.002	0.007	0.004	-0.029	0.045	0	-0.026	-0.004	0.025	-0.029	0.037	0.045	0.005	-0.03	0.153	-0.007	-0.011	0.073	0.027	0.011	-0.009	0.088	0.11	0.169	0.113	0.288	0.044	0.111
SHIH-C	0.11	0.03	0.066	0.037	0.07	0.022	0.145	0.292	0.141	-0.03	0.051	0.032	0.173	0.088	-0.01	-0.024	0.041	0.034	0.06	0.072	0.149	0.079	0.134	0.371	-0.014	0.109	0.025	0.003	0.086	0.465	0.207	0.064	0.114	0.115	0.135	0.578	-0.011	0.388	0.037	0.014	0.188	0.032	0.063	0.105	0.026	-0.027	-0.003	0.203	0.107
SHMA-C	0.181	0.211	0.123	0.099	0.513	0.069	0.237	0.189	0.143	-0.029	0.294	0.146	0.185	0.109	-0.03	-0.01	0.04	0.115	-0.004	0.095	0.169	0.128	0.122	0.213	0.002	0.046	0.083	-0.004	0.716	0.344	0.319	-0.016	-0.01	0.157	0.172	0.107	0.036	0.036	0.048	0.02	0.12	0	0.009	0.075	-0.016	-0.046	-0.018	0.06	0.029
SHOW-C	-0.042	-0.01	-0.057	-0.009	-0.02	0.15	0.073	0.031	0.07	-0.01	-0.009	0.19	-0.012	-0.033	0.457	0.095	-0.031	0.021	0.002	-0.003	0.058	0.413	-0.01	-0.035	0.08	0	-0.038	0.269	-0.034	0.008	-0.018	-0.009	-0.009	-0.028	-0.031	0.092	-0.013	-0.021	0.002	-0.064	-0.013	-0.014	0.467	-0.02	0.195	-0.001	0.243	0.018	0.071
SKSK-C	0.102	-0.014	-0.037	-0.032	-0.03	0.142	0.117	0.041	0.082	-0.023	0.041	0.007	0.053	-0.032	0.426	-0.021	0.035	-0.014	-0.025	0.02	0.232	0.354	0.026	-0.024	0.266	-0.007	-0.008	0.661	-0.027	0.009	-0.013	0.015	-0.026	-0.044	-0.035	-0.004	-0.007	-0.024	0.052	-0.032	0.019	0.001	0.211	0.027	0.214	-0.032	0.04	-0.025	0.156
SKYW-C	0.28	-0.01	0.027	-0.009	-0.028	-0.013	-0.018	-0.003	0.214	-0.006	0.271	-0.036	0.339	0.023	0.024	0.039	0.256	-0.015	0.02	0.338	0.002	-0.011	0.231	-0.004	-0.029	0.065	0.081	-0.007	-0.025	0.115	0.036	0.12	-0.008	-0.02	0.052	0.129	-0.01	-0.017	0.163	0.1	-0.015	-0.01	0.078	0.001	0.112	0.079	0.07	-0.032	0.134
SLAR-C	0.075	0.136	-0.018	0.018	-0.012	0.135	0.045	0.246	0.066	0.023	0.3	-0.03	0.006	-0.007	0.023	-0.014	0.002	-0.002	-0.023	-0.013	0.204	0.005	0.006	0.008	0.435	-0.021	0.006	0.184	-0.013	-0.001	-0.006	-0.017	-0.006	-0.007	-0.003	-0.015	-0.006	-0.013	-0.003	0.021	0.124	-0.001	0.004	0.628	0.096	-0.018	-0.02	-0.021	0.267
SLCL-C	0.166	-0.006	0.028	-0.006	-0.002	-0.017	0.024	-0.011	0.227	-0.026	0.048	-0.005	0.121	-0.019	-0.007	0.003	0.063	-0.008	0.714	0.044	-0.012	-0.023	0.019	0.223	-0.015	0.81	0	-0.023	0.05	0.084	0.075	0.803	0.58	-0.023	-0.017	0.053	-0.008	0.023	0.151	0.051	-0.013	-0.009	0.028	-0.01	-0.011	0.194	0.002	0.09	0.026
SMCI-C	-0.06	-0.023	-0.045	0.004	-0.036	0.045	-0.023	-0.054	-0.057	-0.038	0.038	0.335	-0.057	-0.046	0.111	0.04	-0.051	-0.005	0.077	-0.033	-0.043	-0.021	-0.036	-0.055	-0.034	0	-0.042	-0.031	-0.034	-0.046	-0.037	-0.023	0.047	-0.033	-0.049	-0.034	-0.012	-0.029	-0.038	-0.069	-0.038	-0.014	0.015	-0.051	0.046	0.496	0.053	0.018	-0.063
SMCP-C	-0.03	0.016	-0.036	0.048	-0.019	0.02	-0.002	-0.02	0	-0.03	0.002	0.411	-0.012	-0.026	0.07	-0.004	-0.025	0.03	-0.004	-0.022	-0.007	-0.003	-0.009	-0.04	-0.014	-0.011	-0.026	-0.011	-0.016	-0.004	0.007	-0.011	-0.003	-0.007	-0.024	0.001	-0.009	-0.023	-0.01	-0.047	0.031	0.002	0.061	-0.045	0.036	0.175	0.44	0.141	0.008
SMIN-C	0.095	-0.013	-0.027	0.021	0.021	0.052	-0.006	-0.013	0.164	0.009	0.243	-0.02	0.017	-0.02	0.002	0.014	0.005	-0.008	0.01	-0.021	0.005	0.027	-0.014	0.199	-0.003	0.014	0.067	-0.011	0.677	0.098	0.009	-0.009	-0.012	-0.02	-0.022	0.12	0.122	-0.007	0.045	-0.009	-0.016	-0.006	0.037	0.031	-0.005	-0.024	-0.005	0.001	-0.003
SMRE-C	0.013	0.158	0.191	0.151	0.188	0.08	0.435	0.428	0.062	0.022	0.181	0.182	0.313	0.289	-0.016	-0.002	0.07	0.142	0.101	0.146	0.328	0.149	0.313	0.039	0.03	0.137	0.078	0.029	0.102	0.485	0.396	0.077	0.053	0.372	0.356	0.027	-0.005	-0.003	0.023	0.062	0.039	0.007	0.042	0.03	0.014	0.002	-0.003	0.072	0.084
SMSU-C	0.551	0.013	0.215	0.051	0.037	0.014	0.094	0.141	0.365	-0.019	0.249	0.086	0.661	0.16	0.113	0.079	0.492	0.008	0.553	0.455	0.141	0.065	0.476	0.183	-0.028	0.671	0.118	0.036	0.115	0.38	0.305	0.683	0.315	0.126	0.275	0.213	-0.018	0.028	0.324	0.145	-0.02	-0.013	0.189	-0.001	0.151	0.219	0.068	0.047	0.22
SNLE-C	-0.005	-0.007	-0.059	-0.027	0.012	0.041	0.012	-0.021	0.073	-0.021	0.041	0.074	-0.017	-0.035	0.143	0.056	-0.042	0.002	0.134	-0.043	0.024	0.039	-0.022	0.268	-0.035	0.104	-0.03	0.006	-0.018	0.045	-0.001	0.056	0.089	-0.017	-0.034	0.215	-0.008	0.249	0.022	-0.046	-0.025	-0.009	0.223	0.046	0.017	0.05	0.109	0.042	0.091
SONS-C	0.168	0.111	0.277	0.153	0.176	0.087	0.29	0.408	0.165	-0.024	0.275	0.122	0.517	0.355	-0.025	-0.016	0.17	0.09	-0.02	0.324	0.407	0.127	0.424	0.019	-0.01	0.065	0.408	0.048	0.126	0.591	0.486	0.012	0.004	0.405	0.499	0.047	-0.008	-0.011	0.067	0.492	0.024	0.01	0.005	-0.013	0.006	-0.007	-0.011	0.048	0.063
SONY-C	0.379	0.08	0.275	0.112	0.154	0.094	0.253	0.355	0.341	-0.038	0.366	0.097	0.678	0.289	0.039	0.003	0.452	0.056	0.069	0.489	0.336	0.083	0.586	0.158	-0.035	0.143	0.182	0.045	0.228	0.596	0.576	0.112	0.025	0.302	0.457	0.162	-0.004	0.074	0.226	0.18	0.054	0.009	0.132	0.027	0.063	0.22	0.053	0.049	0.287
SUME-C	0.001	0.042	0.009	0.046	0.038	0.222	0.072	0.224	0.148	0.263	0.157	0.058	0.081	0.081	0.112	0.053	0.02	0.009	0.015	0.058	0.276	0.069	0.098	0.037	0.066	0	0.008	0.303	-0.003	0.095	0.083	-0.02	-0.01	0.259	0.123	0.091	-0.009	0.002	0.015	0.015	0.031	-0.001	0.137	0.267	0.159	0.009	0.013	-0.017	0.229
SUMH-C	0.032	0.178	0.132	0.093	0.118	0.105	0.26	0.324	0.094	-0.013	0.14	0.172	0.218	0.175	0.005	-0.01	0.04	0.091	-0.01	0.112	0.277	0.089	0.21	0.028	0.003	0.033	0.059	0.045	0.138	0.323	0.276	-0.005	0.009	0.226	0.242	0.052	0.001	-0.004	0.005	0.018	0.161	0.048	0.017	0.029	0.003	-0.01	0.028	0.064	0.067
SUMO-C	0.074	-0.001	-0.088	-0.047	0.025	0.023	0.009	-0.061	0.241	-0.012	-0.054	0.118	0.054	-0.065	0.41	-0.005	0.017	0.008	0.178	-0.018	-0.023	0.414	-0.002	0.07	0.007	0.241	-0.034	0.13	-0.04	0.017	-0.031	0.234	0.155	-0.07	-0.075	0.098	-0.016	0.059	0.134	-0.024	-0.032	-0.015	0.603	-0.043	0.139	0.04	0.077	0.043	0.035
SYOP-C	0.189	-0.024	0.011	-0.024	-0.021	-0.027	-0.025	-0.01	0.231	0.021	0.053	-0.03	0.203	-0.006	0.032	0.025	0.1	-0.012	0.074	0.117	-0.028	0.007	0.111	0.12	-0.031	0.105	0.023	-0.01	-0.019	0.112	0.196	0.14	0.014	-0.021	-0.009	0.132	-0.008	0.041	0.391	0.025	-0.024	-0.01	0.203	0.018	0.093	0.036	0.06	-0.021	0.574
TCLC-C	0.066	-0.021	-0.044	-0.024	-0.021	-0.008	0.007	-0.029	0.104	-0.023	-0.024	0.08	0.059	-0.029	0.129	0.006	0.015	0.004	0.763	-0.018	-0.026	0.005	0.018	0.243	-0.035	0.874	-0.025	-0.026	-0.01	0.035	0.01	0.79	0.813	-0.026	-0.025	0.112	-0.011	0.064	0.053	-0.024	-0.027	-0.011	0.114	-0.036	-0.011	0.273	0.012	0.209	0
TEXI-C	0.207	0.059	0.454	0.23	0.034	0.086	0.126	0.206	0.094	-0.046	0.565	0.129	0.306	0.168	0.046	0.341	0.189	0.018	0.013	0.426	0.256	-0.001	0.245	0.06	0.081	0.033	0.04	0.053	0.097	0.239	0.283	0.003	-0.007	0.177	0.229	0.046	-0.023	0.016	0.054	0.1	0.011	-0.013	-0.004	0.248	0.045	0.117	0.092	0.012	0.065
TKEL-C	-0.061	0.641	-0.028	0.062	0.094	0.099	0.129	0.052	-0.037	-0.04	-0.002	0.779	-0.009	0.002	0.113	0.023	-0.039	0.101	0.013	-0.032	0.017	0.014	0.014	-0.047	-0.016	0.002	-0.029	-0.029	0	0.049	0.041	-0.026	0.031	0.028	0.017	-0.013	-0.013	-0.028	-0.036	-0.058	0.315	0.03	0.027	-0.042	0.005	0.096	0.27	0.398	-0.03
TOKE-C	0.205	0.158	0.338	0.208	0.25	0.177	0.447	0.646	0.152	-0.042	0.478	0.239	0.531	0.4	0.152	0.021	0.233	0.095	0.002	0.4	0.591	0.262	0.49	0.031	0.196	0.068	0.121	0.315	0.251	0.623	0.614	-0.015	0.008	0.459	0.572	0.08	-0.017	-0.022	0.043	0.131	0.202	0.096	0.068	0.189	0.136	0.131	0.03	0.088	0.193
TOKI-C	0.208	0.059	0.171	0.12	0.132	0.074	0.226	0.227	0.172	-0.022	0.428	0.068	0.262	0.155	-0.025	-0.003	0.072	0.054	0.001	0.135	0.232	0.068	0.185	0.234	-0.01	0.061	0.111	0.005	0.792	0.424	0.37	0	-0.001	0.199	0.229	0.133	0.048	0.026	0.077	0.029	0.033	0.004	-0.012	0.033	-0.008	-0.035	-0.01	0.059	0.024
TOKQ-C	-0.048	-0.025	-0.057	-0.029	-0.01	0.006	-0.025	-0.037	-0.028	-0.023	-0.061	0.111	-0.043	-0.035	0.108	-0.004	-0.034	0.032	0.004	-0.053	-0.033	0.147	-0.026	-0.02	0.007	0.029	-0.029	-0.015	-0.026	-0.034	-0.026	0.008	0.045	-0.037	-0.039	0.002	-0.008	-0.007	-0.025	-0.05	-0.027	-0.006	0.334	-0.045	-0.023	-0.016	0.027	0.074	-0.038
TOOR-C	0.003	0.019	0.163	0.083	-0.009	0.012	0.03	0.007	-0.032	-0.025	0.027	0.155	0.017	0.016	0.072	0.03	-0.021	0.006	0.04	0.017	0.006	-0.025	0.009	-0.026	-0.025	-0.014	-0.023	-0.027	-0.013	0.029	0.031	-0.023	0.003	0.016	0.022	-0.013	-0.011	-0.025	-0.023	-0.025	-0.01	-0.008	-0.011	-0.037	0.069	0.096	0.032	0.018	-0.032
TORA-C	0.039	-0.019	-0.073	-0.037	0.119	0.127	0.003	-0.002	0.163	0.007	-0.009	0.09	0.038	-0.045	0.418	0.016	-0.007	0.03	0.044	-0.008	0.046	0.517	0.006	0.028	0.043	0.081	-0.012	0.155	0.016	0.037	-0.023	0.086	0.06	-0.045	-0.05	0.096	0.04	0.02	0.043	-0.051	-0.024	-0.01	0.707	-0.015	0.121	-0.001	0.084	0.035	0.07
TOYJ-C	-0.061	0.201	-0.07	-0.023	0.635	0.032	0.005	-0.026	-0.008	-0.031	-0.019	0.175	-0.056	-0.042	0.299	-0.015	-0.042	-0.005	0.018	-0.063	0.004	0.456	-0.034	-0.041	0.035	0.004	-0.035	0.116	-0.014	-0.036	-0.044	-0.006	0.009	-0.038	-0.047	0.015	-0.009	-0.021	-0.04	-0.061	0.066	-0.01	0.276	-0.013	0.082	0.027	0.009	0.006	-0.028
TOYT-C	-0.021	-0.011	-0.055	-0.034	-0.029	0.102	0.113	0.019	0.045	-0.018	0	-0.027	-0.025	-0.037	0.383	-0.024	-0.017	-0.017	-0.039	-0.037	0.204	0.326	-0.019	-0.033	0.256	-0.038	-0.019	0.558	-0.029	-0.026	-0.033	-0.026	-0.032	-0.041	-0.041	-0.038	-0.005	-0.023	-0.026	-0.043	0.008	-0.005	0.171	0.011	0.186	-0.046	-0.017	-0.039	0.103
TPKT-C	0.22	-0.015	-0.008	-0.019	-0.015	-0.003	-0.009	-0.015	0.594	0.003	-0.005	-0.008	0.149	-0.014	0.065	-0.003	0.123	-0.003	0.278	0.037	-0.02	0.032	0.044	0.069	-0.017	0.329	0.003	-0.011	-0.008	0.06	0.009	0.299	0.128	-0.027	-0.015	0.05	-0.006	0.02	0.517	0.169	-0.019	-0.006	0.177	-0.014	0.021	0.02	0.033	0.006	0.059
TRMB-C	0.174	0.142	0.355	0.185	0.253	0.123	0.393	0.516	0.135	-0.023	0.31	0.179	0.512	0.365	-0.012	-0.012	0.114	0.114	0	0.285	0.614	0.176	0.431	0.074	-0.012	0.101	0.135	0.079	0.244	0.654	0.673	0.01	0.014	0.463	0.522	0.031	-0.007	0.026	0.061	0.078	0.061	0.029	0.014	0.016	0.021	-0.029	-0.01	0.088	0.11
TSMC-C	-0.065	0.01	-0.024	0.037	-0.032	0.048	-0.014	-0.051	-0.053	-0.045	0.074	0.427	-0.042	-0.049	0.182	0.299	-0.054	0.016	0.085	0.021	-0.043	-0.001	-0.022	-0.064	-0.052	0.008	-0.054	-0.043	-0.039	-0.031	-0.023	-0.017	0.044	-0.031	-0.049	-0.015	-0.017	-0.038	-0.036	-0.09	-0.023	-0.009	0.067	-0.061	0.043	0.509	0.14	0.07	-0.053
TYEL-C	0.024	-0.011	-0.037	0.011	-0.014	0.083	0	0.127	0.036	0.588	-0.013	-0.043	-0.008	-0.001	0.006	-0.003	0.015	-0.008	-0.021	-0.024	0.053	-0.005	-0.004	0.024	0.005	-0.021	-0.011	0.162	-0.019	-0.009	-0.014	-0.007	-0.013	0.034	-0.007	0.006	-0.006	-0.015	0.015	0.039	0.006	0.006	-0.004	0.194	0.029	-0.037	-0.021	-0.026	0.135
UMEC-C	-0.058	-0.026	-0.028	0.017	-0.041	0.05	-0.02	-0.061	-0.057	-0.042	0.037	0.369	-0.056	-0.054	0.172	0.055	-0.052	-0.005	0.119	-0.03	-0.052	-0.024	-0.036	-0.054	-0.044	0.026	-0.05	-0.04	-0.036	-0.05	-0.041	0.004	0.065	-0.049	-0.059	-0.024	-0.014	-0.032	-0.038	-0.08	-0.04	-0.014	0.03	-0.058	0.079	0.503	0.064	0.026	-0.063
UNCL-C	-0.006	-0.006	0.061	0.065	-0.012	0.036	0.013	0.001	-0.015	-0.028	0.022	0.19	0.01	0.003	0.12	0.032	-0.018	-0.002	0.034	0.001	0.011	-0.021	0.016	-0.028	-0.027	-0.01	-0.019	-0.016	-0.017	0.02	0.013	-0.015	0.005	0.004	0.007	-0.014	-0.01	-0.022	-0.02	-0.04	-0.021	-0.007	0.002	-0.041	0.088	0.142	0.025	0.003	-0.03
VARI-C	0.167	0.148	0.204	0.118	0.218	0.045	0.228	0.272	0.119	-0.02	0.283	0.13	0.277	0.204	-0.024	-0.01	0.068	0.051	-0.014	0.143	0.229	0.095	0.207	0.151	-0.005	0.05	0.098	0.004	0.744	0.412	0.369	-0.015	-0.005	0.26	0.308	0.076	0.245	-0.004	0.032	0.068	0.052	0.001	-0.033	0.02	-0.014	-0.034	-0.017	0.053	-0.01
ENTE-C	0.291	0.041	0.109	0.055	0.04	0.081	0.113	0.19	0.142	-0.018	0.238	-0.023	0.532	0.334	-0.045	0.026	0.648	0.011	-0.034	0.523	0.223	0.017	0.601	-0.019	-0.01	0.014	0.102	0.027	0.021	0.234	0.19	0.001	-0.027	0.248	0.484	0.036	-0.01	-0.022	0.054	0.162	-0.015	-0.001	-0.03	0.009	-0.018	-0.042	-0.017	-0.011	0.035
VICO-C	0.334	0.102	0.227	0.12	0.286	0.223	0.281	0.341	0.306	-0.038	0.361	0.071	0.56	0.257	-0.011	-0.02	0.374	0.064	0.054	0.399	0.489	0.106	0.525	0.293	-0.037	0.148	0.326	0.095	0.358	0.597	0.569	0.059	0.114	0.285	0.413	0.094	-0.003	0.187	0.104	0.223	0.026	0.018	0.048	0.056	0.002	-0.011	-0.011	0.113	0.137
WACK-C	-0.058	0.002	-0.063	-0.011	0.037	0.051	0.039	-0.027	-0.035	-0.027	-0.035	0.366	-0.052	-0.044	0.202	-0.009	-0.042	0.021	-0.017	-0.061	-0.027	0.33	-0.037	-0.044	0.074	-0.024	-0.034	0.103	-0.02	-0.041	-0.031	-0.03	-0.011	-0.022	-0.047	-0.003	-0.009	-0.024	-0.032	-0.063	0.002	-0.005	0.182	-0.04	0.129	0.069	0.354	0.106	-0.016
WDIG-C	0.13	0.001	0.421	0.088	0.037	-0.017	0.069	0.07	0.009	-0.012	0.073	0.001	0.139	0.101	-0.032	-0.001	0.037	-0.002	-0.015	0.137	0.056	-0.014	0.074	0	-0.013	-0.006	0.003	-0.021	0.061	0.123	0.175	-0.011	-0.029	0.092	0.131	-0.005	-0.012	-0.02	0.034	0.068	-0.024	-0.011	-0.048	-0.015	0.021	-0.031	-0.013	-0.009	0.003
WESF-C	0.074	0.145	0.126	0.112	0.112	0.347	0.246	0.418	0.267	0.035	0.291	0.087	0.243	0.191	0.053	0.004	0.044	0.113	0.01	0.133	0.617	0.133	0.253	0.134	0.107	0.033	0.084	0.311	0.08	0.347	0.326	-0.021	0.002	0.293	0.274	0.039	-0.006	0.118	0.026	0.084	0.13	0.032	0.141	0.231	0.045	-0.045	-0.015	0.02	0.295
WHIR-C	0.012	0.02	-0.002	0.003	0.013	0.106	0.136	0.039	0.02	0.004	-0.004	-0.005	0.02	0.01	-0.018	-0.008	0	0.032	-0.012	-0.001	0.013	0.008	0.008	-0.004	0.017	-0.006	0.004	-0.008	0.004	0.03	0.021	-0.008	-0.007	0.017	0.009	-0.001	-0.004	-0.006	0.011	0.023	-0.005	0.005	0.007	0.006	-0.012	-0.016	-0.008	-0.001	0.096
WINB-C	0.013	-0.002	0.185	0.133	-0.014	0.022	0.02	0.03	-0.012	-0.041	0.15	0.181	0.04	0.016	0.105	0.032	-0.02	-0.003	0.026	0.038	0.045	-0.029	0.012	-0.03	0.009	-0.005	-0.012	-0.009	-0.019	0.038	0.049	-0.013	0.004	0.015	0.041	-0.023	-0.016	-0.033	-0.021	0.019	-0.022	-0.012	-0.001	0.001	0.072	0.176	0.022	-0.013	-0.018
XERF-C	0.155	0.161	0.416	0.225	0.27	0.05	0.435	0.576	0.124	-0.017	0.304	0.211	0.591	0.47	-0.03	-0.017	0.164	0.139	-0.013	0.349	0.504	0.203	0.516	0.051	-0.004	0.109	0.142	0.041	0.273	0.805	0.725	0.018	0.027	0.566	0.656	0.174	-0.004	-0.003	0.047	0.138	0.051	0.017	0.017	0.014	0.02	-0.031	-0.006	0.145	0.066
XERO-C	0.071	0.036	0.138	0.077	0.089	0.026	0.178	0.204	0.047	-0.022	0.068	0.048	0.226	0.156	-0.021	-0.024	0.066	0.05	-0.033	0.136	0.145	0.165	0.171	0.003	0.014	0.019	0.035	-0.006	0.106	0.361	0.262	-0.012	-0.019	0.169	0.236	0.438	-0.011	-0.012	0.019	0.076	-0.001	0.007	0.036	-0.021	-0.018	-0.052	-0.016	0.153	0.006
XILI-C	0.043	0.055	0.546	0.323	0.093	-0.008	0.215	0.268	-0.011	-0.021	0.259	0.031	0.266	0.393	-0.09	0.108	0.054	0.06	-0.056	0.356	0.253	0.014	0.237	-0.021	-0.035	-0.005	0.032	-0.007	0.07	0.303	0.309	-0.041	-0.029	0.417	0.427	-0.009	-0.016	-0.032	-0.014	0.116	-0.006	-0.008	-0.08	-0.029	-0.055	-0.06	-0.029	0.001	-0.022
YOKG-C	0.165	0.181	0.405	0.234	0.323	0.054	0.52	0.694	0.112	-0.026	0.337	0.196	0.567	0.474	-0.047	-0.021	0.189	0.155	-0.029	0.362	0.532	0.227	0.516	0.034	0.074	0.077	0.128	0.059	0.195	0.699	0.638	-0.006	0.01	0.564	0.665	0.069	-0.009	-0.004	0.051	0.149	0.064	0.018	0.058	0.049	0.006	-0.045	-0.014	0.093	0.075
YUAS-C	0.015	0.031	0.021	0.016	0.018	0.185	0.181	0.165	0.128	-0.022	0.123	0.026	0.079	0.048	0.365	-0.023	0.02	0.009	-0.038	0.038	0.457	0.316	0.082	-0.02	0.46	-0.017	0.019	0.617	0.003	0.108	0.087	-0.021	-0.025	0.067	0.076	-0.029	-0.005	-0.023	-0.026	-0.017	0.045	0.003	0.197	0.056	0.195	-0.042	-0.006	-0.02	0.164
ZEIS-C	0.089	0.065	0.106	0.083	0.134	0.015	0.155	0.179	0.086	-0.025	0.143	0.211	0.176	0.121	-0.009	-0.009	0.019	0.082	-0.001	0.067	0.155	0.075	0.141	0.197	-0.026	0.052	0.046	-0.009	0.356	0.304	0.288	-0.012	0.016	0.176	0.182	0.079	0.151	0.097	0.04	-0.015	0.039	0.005	0.11	0.019	-0.018	-0.032	0.003	0.141	0.063
ZIHZ-C	0.406	0.092	0.383	0.173	0.199	0.081	0.373	0.437	0.205	-0.031	0.328	0.095	0.618	0.322	-0.034	-0.017	0.364	0.073	0.004	0.476	0.32	0.106	0.499	0.121	-0.027	0.122	0.124	0.014	0.349	0.63	0.676	0.062	-0.002	0.343	0.483	0.295	-0.01	0.018	0.24	0.187	0.091	0.072	0.008	0.049	0.014	-0.016	0.014	0.117	0.152
ZJDH-C	0.241	0.113	0.372	0.153	0.232	0.033	0.326	0.422	0.071	-0.018	0.269	0.145	0.492	0.349	-0.033	-0.021	0.159	0.092	-0.013	0.382	0.395	0.138	0.415	0.149	0.001	0.112	0.1	0.035	0.381	0.643	0.882	0.013	0.011	0.414	0.486	0.031	-0.009	0.028	0.152	0.121	0.045	0.024	-0.012	0.024	0.001	-0.038	-0.009	0.111	0.13
ZSST-C	0.574	-0.018	0.125	0.008	0.004	-0.026	0.017	0.026	0.488	0.054	0.091	-0.042	0.336	0.029	0.049	-0.002	0.282	0.014	0.139	0.2	-0.015	0.032	0.145	0.114	-0.022	0.199	0.072	-0.014	0.043	0.173	0.15	0.198	0.017	0.023	0.037	0.136	-0.01	0.022	0.892	0.216	-0.027	-0.011	0.131	0.085	0.059	0.008	0.034	-0.014	0.218
ZTEC-C	0.278	0.134	0.269	0.183	0.176	0.023	0.308	0.463	0.15	-0.016	0.331	0.134	0.823	0.514	-0.033	-0.008	0.739	0.097	-0.018	0.646	0.403	0.125	0.935	0.005	-0.021	0.076	0.17	0.035	0.113	0.604	0.49	0.021	0.009	0.53	0.761	0.069	-0.008	-0.014	0.067	0.128	0.026	0.006	0.002	-0.005	0.013	-0.022	-0.001	0.049	0.053
[truncated: 176 more columns]
